# Supplementary material for: Single Nucleotide Variants in Transcription Factors Associate More Tightly with Phenotype than with Gene Expression
Source: PLoS Genet. 2014 May 1;10(5):e1004325. doi: 10.1371/journal.pgen.1004325 (PMC4006743; doi:10.1371/journal.pgen.1004325)
Supplement: Table S1 — Sporulation efficiencies of allele replacement panel strains. (XLSX) [file pgen.1004325.s003.xlsx]

## Sheet: FlaskSpoEff_4repl
Table S1: Sporulation efficiencies of the allele replacement panel strains. ‘O’ represents the oak allele and ‘W’ represents the vineyard allele. The sporulation efficiencies for four biological replicates are shown.
Genotype	Replicate Number	RME1nc	RSF1c	IME1c	IME1nc	Sporulation Efficiency (%)
RME1ORSF1OIME1cOIME1ncO	1	O	O	O	O	81.82
RME1WRSF1OIME1cOIME1ncO	1	W	O	O	O	42.01
RME1ORSF1WIME1cOIME1ncO	1	O	W	O	O	52.2
RME1ORSF1OIME1cWIME1ncO	1	O	O	W	O	40.86
RME1ORSF1OIME1cOIME1ncW	1	O	O	O	W	61.59
RME1WRSF1WIME1cOIME1ncO	1	W	W	O	O	25.16
RME1WRSF1OIME1cWIME1ncO	1	W	O	W	O	21.4
RME1WRSF1OIME1cOIME1ncW	1	W	O	O	W	30.63
RME1ORSF1WIME1cWIME1ncO	1	O	W	W	O	24.61
RME1ORSF1WIME1cOIME1ncW	1	O	W	O	W	30.35
RME1ORSF1OIME1cWIME1ncW	1	O	O	W	W	32.64
RME1ORSF1WIME1cWIME1ncW	1	O	W	W	W	21.94
RME1WRSF1OIME1cWIME1ncW	1	W	O	W	W	10.5
RME1WRSF1WIME1cOIME1ncW	1	W	W	O	W	19.06
RME1WRSF1WIME1cWIME1ncO	1	W	W	W	O	9.29
RME1WRSF1WIME1cWIME1ncW	1	W	W	W	W	1.72
RME1ORSF1OIME1cOIME1ncO	2	O	O	O	O	76.27
RME1WRSF1OIME1cOIME1ncO	2	W	O	O	O	38.29
RME1ORSF1WIME1cOIME1ncO	2	O	W	O	O	47.37
RME1ORSF1OIME1cWIME1ncO	2	O	O	W	O	45.65
RME1ORSF1OIME1cOIME1ncW	2	O	O	O	W	57.06
RME1WRSF1WIME1cOIME1ncO	2	W	W	O	O	26.58
RME1WRSF1OIME1cWIME1ncO	2	W	O	W	O	20.66
RME1WRSF1OIME1cOIME1ncW	2	W	O	O	W	33.29
RME1ORSF1WIME1cWIME1ncO	2	O	W	W	O	20.01
RME1ORSF1WIME1cOIME1ncW	2	O	W	O	W	29.38
RME1ORSF1OIME1cWIME1ncW	2	O	O	W	W	30.95
RME1ORSF1WIME1cWIME1ncW	2	O	W	W	W	18.25
RME1WRSF1OIME1cWIME1ncW	2	W	O	W	W	8.16
RME1WRSF1WIME1cOIME1ncW	2	W	W	O	W	19.32
RME1WRSF1WIME1cWIME1ncO	2	W	W	W	O	4.95
RME1WRSF1WIME1cWIME1ncW	2	W	W	W	W	2.31
RME1ORSF1OIME1cOIME1ncO	3	O	O	O	O	79.41
RME1WRSF1OIME1cOIME1ncO	3	W	O	O	O	37.57
RME1ORSF1WIME1cOIME1ncO	3	O	W	O	O	51.86
RME1ORSF1OIME1cWIME1ncO	3	O	O	W	O	41.17
RME1ORSF1OIME1cOIME1ncW	3	O	O	O	W	65.71
RME1WRSF1WIME1cOIME1ncO	3	W	W	O	O	26.44
RME1WRSF1OIME1cWIME1ncO	3	W	O	W	O	24.46
RME1WRSF1OIME1cOIME1ncW	3	W	O	O	W	31.72
RME1ORSF1WIME1cWIME1ncO	3	O	W	W	O	27.56
RME1ORSF1WIME1cOIME1ncW	3	O	W	O	W	33.95
RME1ORSF1OIME1cWIME1ncW	3	O	O	W	W	33.65
RME1ORSF1WIME1cWIME1ncW	3	O	W	W	W	22.93
RME1WRSF1OIME1cWIME1ncW	3	W	O	W	W	15.36
RME1WRSF1WIME1cOIME1ncW	3	W	W	O	W	21.62
RME1WRSF1WIME1cWIME1ncO	3	W	W	W	O	5.1
RME1WRSF1WIME1cWIME1ncW	3	W	W	W	W	3.4
RME1ORSF1OIME1cOIME1ncO	4	O	O	O	O	67.26
RME1WRSF1OIME1cOIME1ncO	4	W	O	O	O	38.65
RME1ORSF1WIME1cOIME1ncO	4	O	W	O	O	47.36
RME1ORSF1OIME1cWIME1ncO	4	O	O	W	O	39.75
RME1ORSF1OIME1cOIME1ncW	4	O	O	O	W	52.14
RME1WRSF1WIME1cOIME1ncO	4	W	W	O	O	28.4
RME1WRSF1OIME1cWIME1ncO	4	W	O	W	O	25.14
RME1WRSF1OIME1cOIME1ncW	4	W	O	O	W	30.71
RME1ORSF1WIME1cWIME1ncO	4	O	W	W	O	25.24
RME1ORSF1WIME1cOIME1ncW	4	O	W	O	W	32.9
RME1ORSF1OIME1cWIME1ncW	4	O	O	W	W	36.37
RME1ORSF1WIME1cWIME1ncW	4	O	W	W	W	19
RME1WRSF1OIME1cWIME1ncW	4	W	O	W	W	14.15
RME1WRSF1WIME1cOIME1ncW	4	W	W	O	W	19.78
RME1WRSF1WIME1cWIME1ncO	4	W	W	W	O	6.46
RME1WRSF1WIME1cWIME1ncW	4	W	W	W	W	2.83
