# Supplementary material for: Single Nucleotide Variants in Transcription Factors Associate More Tightly with Phenotype than with Gene Expression
Source: PLoS Genet. 2014 May 1;10(5):e1004325. doi: 10.1371/journal.pgen.1004325 (PMC4006743; doi:10.1371/journal.pgen.1004325)
Supplement: Table S3 — Effect of sporulation QTN on gene expression. (XLSX) [file pgen.1004325.s005.xlsx]

## Sheet: Effect of QTN on Expression
Table S3: Effect of sporulation QTN and their interactions on gene expression. All experiments were performed in the vineyard background. The four sporulation QTN are: RME1nc: RME1(indel-308A), RSF1c: RSF1(D181G), IME1c: IME1(L325M), IME1nc: IME1(A-548G). Gene expression model was applied to residual gene expression after removing the effect of day of growth. Effects and standard errors denote ge…
ORF	Intercept : Mean(RME1oRSF1oIME1coIME1nco)				RME1W				RSF1W				IME1cW				IME1ncW				RME1W:RSFI1W				RME1W:IME1cW				RSF1W:IME1cW				RME1W:IME1ncW				RSF1W:IME1ncW				IME1cW:IME1ncW				RME1W:RSFI1W:IME1cW				RME1W:RSFI1W:IME1ncW
	Estimated Effect	Standard Error	t-value	P-value	Estimated Effect	Standard Error	t-value	P-value	Estimated Effect	Standard Error	t-value	P-value	Estimated Effect	Standard Error	t-value	P-value	Estimated Effect	Standard Error	t-value	P-value	Estimated Effect	Standard Error	t-value	P-value	Estimated Effect	Standard Error	t-value	P-value	Estimated Effect	Standard Error	t-value	P-value	Estimated Effect	Standard Error	t-value	P-value	Estimated Effect	Standard Error	t-value	P-value	Estimated Effect	Standard Error	t-value	P-value	Estimated Effect	Standard Error	t-value	P-value	Estimated Effect
YAL030W	-55.7375	61.9867	-0.899184	0.373138	-17.3603	87.6625	-0.198036	0.843871	-5.62115	87.6625	-0.0641227	0.949144	222.848	87.6625	2.54212	0.0143738	259.131	87.6625	2.95601	0.00486062	220.132	123.973	1.77564	0.0822672	-128.793	123.973	-1.03888	0.304178	-360.089	123.973	-2.90456	0.00558892	14.1152	123.973	0.113857	0.909836	-291.723	123.973	-2.35311	0.0228531	-423.67	123.973	-3.41742	0.00131423	334.871	178.94	1.87141	0.0675198	-230.289
YAL035W	-142.368	94.3223	-1.50938	0.137895	40.2052	133.392	0.301407	0.764434	348.481	133.392	2.61246	0.0120327	-24.4245	133.392	-0.183103	0.855505	243.702	133.392	1.82696	0.0740595	-179.961	188.645	-0.953966	0.344982	246.751	188.645	1.30802	0.197229	-346.694	188.645	-1.83781	0.0724155	-195.584	188.645	-1.03678	0.305141	-524.747	188.645	-2.78167	0.00775928	-292.329	188.645	-1.54963	0.127939	-154.343	272.285	-0.566843	0.573518	642.418
YBL032W	18.9303	24.0802	0.786135	0.435734	-29.4095	34.0545	-0.863602	0.392192	11.1296	34.0545	0.326817	0.745257	8.74483	34.0545	0.256789	0.798462	49.6923	34.0545	1.4592	0.151161	-24.6011	48.1603	-0.510817	0.611871	-46.5217	48.1603	-0.965975	0.339001	-78.3211	48.1603	-1.62626	0.110582	-40.2681	48.1603	-0.836127	0.407314	-110.969	48.1603	-2.30415	0.0256815	-77.0149	48.1603	-1.59914	0.116492	105.261	69.5134	1.51425	0.136658	158.21
YBL051C	-116.849	66.2046	-1.76498	0.0840649	14.3566	93.6274	0.153337	0.878789	83.1587	93.6274	0.888187	0.378963	251.517	93.6274	2.68636	0.00995348	191.416	93.6274	2.04444	0.0465339	60.5882	132.409	0.457583	0.64936	-94.0698	132.409	-0.710448	0.480937	-398.874	132.409	-3.01244	0.00416415	-74.0215	132.409	-0.559036	0.578791	-227.906	132.409	-1.72122	0.0917874	-437.793	132.409	-3.30637	0.00181619	126.245	191.116	0.660565	0.512116	288.441
YBL052C	-46.522	16.5853	-2.80501	0.00729493	15.0322	23.4552	0.640892	0.524706	19.0586	23.4552	0.812553	0.420571	31.2743	23.4552	1.33336	0.188839	49.0435	23.4552	2.09095	0.0419656	97.1445	33.1706	2.92863	0.00523641	-3.39437	33.1706	-0.102331	0.91893	-0.684002	33.1706	-0.0206207	0.983636	-24.5841	33.1706	-0.741139	0.462296	-22.4619	33.1706	-0.677162	0.501623	-17.4378	33.1706	-0.5257	0.601568	-78.7107	47.8777	-1.64399	0.106851	-75.9948
YBL069W	-6.11414	23.9688	-0.255088	0.799768	-22.4278	33.897	-0.661647	0.511429	106.766	33.897	3.14973	0.00284018	-1.20427	33.897	-0.0355274	0.97181	43.817	33.897	1.29265	0.20245	-11.9049	47.9376	-0.248341	0.804952	30.0109	47.9376	0.626042	0.534316	-137.506	47.9376	-2.86843	0.0061599	-10.2672	47.9376	-0.214178	0.831335	-161.497	47.9376	-3.36891	0.00151469	-82.2221	47.9376	-1.71519	0.0928971	21.7503	69.1919	0.314348	0.754648	49.1343
YBL093C	-59.5146	34.1146	-1.74455	0.0875995	25.6285	48.2453	0.531212	0.597773	37.6391	48.2453	0.780161	0.439207	68.7196	48.2453	1.42438	0.160943	21.6889	48.2453	0.449556	0.655097	151.845	68.2291	2.22551	0.030882	-1.60455	68.2291	-0.0235172	0.981337	8.3799	68.2291	0.12282	0.902773	43.0219	68.2291	0.63055	0.531389	-4.11477	68.2291	-0.0603082	0.952166	-2.26176	68.2291	-0.0331496	0.973696	-227.882	98.4802	-2.31399	0.0250893	-263.917
YBR026C	338.472	161.563	2.09499	0.0415872	82.2308	228.484	0.359898	0.720536	-925.172	228.484	-4.04918	0.000190789	191.17	228.484	0.836687	0.407002	-118.387	228.484	-0.518141	0.606791	-90.58	323.125	-0.280325	0.780459	-256.901	323.125	-0.795053	0.43058	188.8	323.125	0.584293	0.561818	354.94	323.125	1.09846	0.277599	478.645	323.125	1.4813	0.145201	-203.499	323.125	-0.629784	0.531886	115.463	466.391	0.247567	0.805548	-414.78
YBR041W	45.1555	13.4517	3.35687	0.00156876	-16.4157	19.0235	-0.862912	0.392568	-41.3258	19.0235	-2.17235	0.0349066	-31.535	19.0235	-1.65768	0.104043	-48.6517	19.0235	-2.55745	0.0138309	3.9412	26.9034	0.146495	0.884157	6.57837	26.9034	0.244518	0.807894	37.845	26.9034	1.4067	0.166094	30.0297	26.9034	1.11621	0.270008	47.5548	26.9034	1.76762	0.0836166	50.4159	26.9034	1.87396	0.0671594	-35.9473	38.8317	-0.925722	0.359319	-57.4891
YBR048W	-65.1975	140.696	-0.463394	0.64522	-175.189	198.974	-0.880466	0.383087	457.306	198.974	2.29833	0.0260381	49.0959	198.974	0.246746	0.80618	586.001	198.974	2.94512	0.00500692	-290.254	281.391	-1.0315	0.307587	260.633	281.391	0.926229	0.359059	-895.515	281.391	-3.18246	0.0025892	-329.17	281.391	-1.16979	0.247982	-1136.84	281.391	-4.04008	0.000196354	-590.162	281.391	-2.0973	0.0413726	515.533	406.153	1.26931	0.210582	913.263
YBR065C	-13.2943	7.52356	-1.76702	0.0837179	-5.19748	10.6399	-0.488489	0.627475	-2.83608	10.6399	-0.266551	0.790981	12.7541	10.6399	1.1987	0.236654	0.849778	10.6399	0.079867	0.936682	41.0992	15.0471	2.73137	0.00885449	11.0114	15.0471	0.731794	0.467928	12.9034	15.0471	0.85753	0.395504	20.819	15.0471	1.38359	0.173021	11.7116	15.0471	0.778332	0.440274	-12.7458	15.0471	-0.847059	0.401255	-38.0346	21.7186	-1.75124	0.0864283	-35.7626
YBR072W	87.2354	49.5656	1.76	0.0849151	-58.8191	70.0964	-0.839118	0.405651	-195.562	70.0964	-2.7899	0.00759255	-54.7719	70.0964	-0.78138	0.438498	-27.1553	70.0964	-0.387399	0.70021	65.9476	99.1312	0.665256	0.509139	71.0473	99.1312	0.716699	0.477106	93.5714	99.1312	0.943915	0.35004	61.7966	99.1312	0.623382	0.536047	69.6712	99.1312	0.702818	0.485636	60.7371	99.1312	0.612694	0.543032	-75.5964	143.084	-0.528337	0.599751	-97.6043
YBR105C	-38.4351	180.703	-0.212698	0.832483	42.6506	255.553	0.166895	0.868168	43.9667	255.553	0.172045	0.864141	-40.7581	255.553	-0.15949	0.873966	-189.383	255.553	-0.74107	0.462338	913.259	361.407	2.52696	0.0149297	339.029	361.407	0.938083	0.352998	209.866	361.407	0.580692	0.564222	159.726	361.407	0.441956	0.660548	53.3442	361.407	0.147602	0.883289	192.256	361.407	0.531966	0.597255	-1602	521.645	-3.07106	0.00354033	-1203.13
YBR114W	-23.6741	26.8336	-0.882257	0.382128	13.8102	37.9484	0.363921	0.717549	5.69227	37.9484	0.15	0.881406	7.9147	37.9484	0.208565	0.835689	-12.5206	37.9484	-0.329937	0.742914	167.578	53.6671	3.12255	0.00306581	38.9125	53.6671	0.725071	0.472003	66.034	53.6671	1.23044	0.224656	33.8392	53.6671	0.630539	0.531396	11.671	53.6671	0.21747	0.828783	16.6909	53.6671	0.311007	0.75717	-289.426	77.4618	-3.73637	0.000504999	-234.18
YBR159W	34.1295	12.8639	2.65313	0.0108438	-21.3879	18.1923	-1.17566	0.245653	-11.5175	18.1923	-0.633099	0.529738	-64.7899	18.1923	-3.5614	0.000857584	-25.2294	18.1923	-1.38682	0.17204	-40.897	25.7277	-1.58961	0.118628	40.2732	25.7277	1.56536	0.124207	55.5645	25.7277	2.15971	0.0359288	15.4661	25.7277	0.601147	0.550631	2.3096	25.7277	0.0897707	0.928851	41.5279	25.7277	1.61413	0.113194	-36.335	37.1348	-0.978461	0.332856	50.1653
YBR165W	-23.7827	17.9659	-1.32377	0.191981	-25.5622	25.4076	-1.00609	0.319526	16.8767	25.4076	0.664237	0.509784	31.3141	25.4076	1.23247	0.223903	85.3327	25.4076	3.35855	0.0015611	4.93653	35.9318	0.137386	0.891312	-4.58656	35.9318	-0.127646	0.898973	-89.7312	35.9318	-2.49727	0.0160756	-11.2795	35.9318	-0.313916	0.754974	-89.7659	35.9318	-2.49823	0.0160372	-96.6707	35.9318	-2.6904	0.00985001	146.004	51.863	2.81518	0.00710065	65.236
YBR169C	109.92	58.6408	1.87446	0.0670902	-75.3047	82.9306	-0.908045	0.368487	-159.355	82.9306	-1.92155	0.060738	-14.3266	82.9306	-0.172755	0.863586	-28.3124	82.9306	-0.341398	0.734325	31.0983	117.282	0.265159	0.792047	104.717	117.282	0.892871	0.376475	-88.8371	117.282	-0.757469	0.45255	82.0455	117.282	0.69956	0.48765	54.1422	117.282	0.461643	0.646467	-64.6101	117.282	-0.550897	0.584314	-13.821	169.281	-0.0816451	0.935276	-24.0365
YBR173C	-96.2426	200.482	-0.480057	0.633413	-194.946	283.524	-0.687584	0.495094	474.7	283.524	1.67429	0.100717	450.19	283.524	1.58784	0.119028	960.888	283.524	3.38909	0.00142799	-48.7872	400.963	-0.121675	0.903675	-130.424	400.963	-0.325277	0.746415	-1533.93	400.963	-3.82561	0.00038382	-338.2	400.963	-0.84347	0.403238	-1687.03	400.963	-4.20744	0.000115241	-1519.34	400.963	-3.78923	0.00042939	1075.73	578.74	1.85874	0.0693323	1006.04
YBR195C	16.3856	8.45522	1.93793	0.0586528	-11.3895	11.9575	-0.952498	0.345718	-19.5231	11.9575	-1.63271	0.109213	-18.3116	11.9575	-1.53139	0.132377	-2.10785	11.9575	-0.176278	0.860833	11.6634	16.9104	0.689716	0.493765	35.4485	16.9104	2.09625	0.0414705	6.8875	16.9104	0.407293	0.685642	18.8459	16.9104	1.11446	0.27075	-6.96781	16.9104	-0.412042	0.682182	13.8299	16.9104	0.817831	0.41758	-39.3201	24.4081	-1.61094	0.113888	-22.6864
YBR207W	166.816	79.3197	2.10308	0.04084	-21.1786	112.175	-0.1888	0.851062	-96.0101	112.175	-0.855896	0.396398	-22.6548	112.175	-0.20196	0.84082	-36.458	112.175	-0.325011	0.746615	-275.909	158.639	-1.73923	0.0885416	-64.8085	158.639	-0.408527	0.684742	-213.638	158.639	-1.34669	0.184539	-50.1759	158.639	-0.316289	0.753184	-160.252	158.639	-1.01017	0.317588	-134.45	158.639	-0.84752	0.401001	430.04	228.976	1.8781	0.0665792	444.553
YBR218C	-52.6185	79.1569	-0.664737	0.509468	-84.1406	111.945	-0.751626	0.456023	230.372	111.945	2.05791	0.0451686	47.1359	111.945	0.421064	0.675628	78.4132	111.945	0.700463	0.487091	351.788	158.314	2.22209	0.0311277	90.1936	158.314	0.569714	0.571585	-369.771	158.314	-2.33569	0.023826	-24.6725	158.314	-0.155845	0.876822	-408.379	158.314	-2.57956	0.0130806	-224.073	158.314	-1.41537	0.163551	-205.956	228.506	-0.901313	0.372018	-115.46
YBR230C	898.689	311.188	2.88793	0.00584541	-435.462	440.086	-0.989493	0.327489	-536.572	440.086	-1.21924	0.228836	-163.267	440.086	-0.370988	0.712313	-167.081	440.086	-0.379654	0.705912	-1277.64	622.376	-2.05284	0.0456786	-663.526	622.376	-1.06612	0.291817	-275.646	622.376	-0.442893	0.659875	93.7479	622.376	0.150629	0.880913	-284.391	622.376	-0.456944	0.649816	-426.545	622.376	-0.68535	0.49649	1975.9	898.323	2.19954	0.0327937	1300.51
YBR236C	0.786518	8.38606	0.0937888	0.925676	-1.83098	11.8597	-0.154387	0.877966	-2.39574	11.8597	-0.202008	0.840783	-10.4138	11.8597	-0.878083	0.384365	-18.0419	11.8597	-1.52128	0.134889	3.2227	16.7721	0.192147	0.848455	-3.98364	16.7721	-0.237515	0.813289	40.9133	16.7721	2.43936	0.0185423	9.01555	16.7721	0.537532	0.593437	40.0323	16.7721	2.38684	0.0210704	45.3967	16.7721	2.70668	0.00944263	-18.0484	24.2085	-0.745541	0.459657	-34.9985
YBR284W	4.19185	6.28211	0.667269	0.507864	-1.94001	8.88424	-0.218366	0.82809	-17.4791	8.88424	-1.96743	0.055051	7.86495	8.88424	0.88527	0.380518	16.8237	8.88424	1.89366	0.0644347	9.57414	12.5642	0.762016	0.449857	-11.4918	12.5642	-0.914648	0.365045	-4.53409	12.5642	-0.360873	0.719811	-7.43335	12.5642	-0.591629	0.556935	-13.2229	12.5642	-1.05243	0.297985	-39.5853	12.5642	-3.15064	0.00283288	23.6459	18.1349	1.30389	0.198622	13.4375
YBR290W	-144	82.6584	-1.74211	0.0880311	-94.2147	116.897	-0.805967	0.424321	22.6656	116.897	0.193895	0.847094	99.3966	116.897	0.850295	0.399472	342.207	116.897	2.92744	0.00525339	258.336	165.317	1.56267	0.124839	87.2032	165.317	0.527492	0.600334	-160.185	165.317	-0.968961	0.337525	-122.326	165.317	-0.739948	0.463012	-193.049	165.317	-1.16775	0.248797	-272.882	165.317	-1.65066	0.105475	199.353	238.614	0.835463	0.407684	140.281
YCL017C	114.585	116.522	0.983376	0.330458	-214.849	164.787	-1.3038	0.198653	65.1142	164.787	0.395141	0.694526	250.411	164.787	1.5196	0.13531	69.6185	164.787	0.422475	0.674605	0.55482	233.044	0.00238075	0.998111	13.4614	233.044	0.0577632	0.954182	-816.934	233.044	-3.50549	0.00101321	189.872	233.044	0.814747	0.419326	-449.334	233.044	-1.9281	0.0598961	-529.447	233.044	-2.27187	0.0277135	347.101	336.371	1.0319	0.3074	78.6944
YCL043C	1726.53	958.182	1.80189	0.0779793	-1875.97	1355.07	-1.38441	0.172773	-1315.32	1355.07	-0.970661	0.336686	-804.868	1355.07	-0.593966	0.555383	2557.05	1355.07	1.88702	0.0653427	-93.598	1916.36	-0.0488414	0.961253	1295.08	1916.36	0.675801	0.502479	-3089.98	1916.36	-1.61242	0.113567	-1423.9	1916.36	-0.743019	0.461168	-4974.64	1916.36	-2.59587	0.0125511	-2951.38	1916.36	-1.54009	0.130245	1635.28	2766.03	0.5912	0.557219	5870.85
YCL057W	253.366	39.8256	6.36189	7.60934e-08	-62.6105	56.3219	-1.11165	0.271941	-306.638	56.3219	-5.44439	1.84577e-06	-184.9	56.3219	-3.28291	0.00194328	-217.919	56.3219	-3.86916	0.000335388	90.8684	79.6512	1.14083	0.259721	35.901	79.6512	0.450727	0.654259	195.993	79.6512	2.46064	0.0175989	75.25	79.6512	0.944745	0.349621	198.369	79.6512	2.49047	0.0163491	119.542	79.6512	1.50082	0.14009	-142.431	114.967	-1.23889	0.221538	-89.6001
YCL059C	-18.134	9.34693	-1.9401	0.0583803	16.7452	13.2185	1.26679	0.211471	7.69511	13.2185	0.582145	0.563252	6.4041	13.2185	0.484478	0.630297	-6.67545	13.2185	-0.505007	0.615914	-7.03169	18.6939	-0.37615	0.708498	3.78432	18.6939	0.202437	0.840449	14.196	18.6939	0.759393	0.45141	-16.5599	18.6939	-0.885846	0.38021	42.6205	18.6939	2.27992	0.0271938	28.9925	18.6939	1.55091	0.127631	-27.8519	26.9822	-1.03223	0.307247	-4.88859
YCR026C	-79.8644	35.1939	-2.26927	0.0278833	6.2577	49.7717	0.125728	0.900483	51.4091	49.7717	1.0329	0.306937	95.0795	49.7717	1.91031	0.0622047	101.493	49.7717	2.03918	0.0470775	148.564	70.3877	2.11066	0.0401504	58.3838	70.3877	0.82946	0.411037	-146.144	70.3877	-2.07627	0.0433634	-69.0465	70.3877	-0.980945	0.331642	-101.729	70.3877	-1.44526	0.155019	-110.346	70.3877	-1.56769	0.123661	-87.4991	101.596	-0.861246	0.393475	-24.8642
YCR031C	267.715	253.063	1.0579	0.295509	-60.9196	357.885	-0.170221	0.865567	213.388	357.885	0.596248	0.553871	-55.5946	357.885	-0.155342	0.877217	198.601	357.885	0.554929	0.581574	-970.09	506.126	-1.9167	0.061368	23.5911	506.126	0.046611	0.963021	-1221.62	506.126	-2.41366	0.0197432	-484.406	506.126	-0.957085	0.343422	-728.028	506.126	-1.43843	0.156938	-789.587	506.126	-1.56006	0.125455	1009.06	730.53	1.38127	0.173727	1354
YCR036W	-1.59435	12.402	-0.128557	0.898257	12.0287	17.539	0.685826	0.496192	-15.8742	17.539	-0.905077	0.370041	-6.16038	17.539	-0.351239	0.726979	-29.7015	17.539	-1.69345	0.096988	33.5833	24.8039	1.35395	0.182228	-19.8984	24.8039	-0.802228	0.426459	72.9931	24.8039	2.9428	0.00503862	0.346151	24.8039	0.0139555	0.988925	54.8997	24.8039	2.21335	0.0317647	38.9619	24.8039	1.5708	0.122939	-38.0699	35.8014	-1.06336	0.29305	-63.9836
YDL012C	-44.186	40.652	-1.08693	0.28261	-42.3019	57.4907	-0.735805	0.465506	154.366	57.4907	2.68506	0.00998703	45.4865	57.4907	0.791199	0.432803	166.217	57.4907	2.8912	0.00579418	-90.4186	81.3041	-1.1121	0.27175	-28.8459	81.3041	-0.354791	0.724333	-273.7	81.3041	-3.36637	0.00152592	-37.4165	81.3041	-0.460205	0.647491	-308.396	81.3041	-3.79312	0.000424282	-220.33	81.3041	-2.70995	0.00936269	284.241	117.352	2.42211	0.0193408	344.134
YDL021W	-33.9061	25.7726	-1.31559	0.194695	-16.0487	36.448	-0.440317	0.661726	34.862	36.448	0.956484	0.343722	0.055274	36.448	0.00151651	0.998796	34.5489	36.448	0.947894	0.348032	20.2339	51.5453	0.392547	0.696429	11.0717	51.5453	0.214796	0.830856	14.76	51.5453	0.28635	0.775868	-11.8006	51.5453	-0.228936	0.819912	37.4131	51.5453	0.725829	0.471543	-7.6908	51.5453	-0.149205	0.882031	-41.0136	74.3992	-0.551263	0.584065	-66.2351
YDL025C	-101.705	38.8292	-2.6193	0.0118247	50.9336	54.9127	0.927537	0.358387	104.355	54.9127	1.90037	0.0635278	39.5066	54.9127	0.719444	0.47543	110.371	54.9127	2.00993	0.0501985	129.271	77.6583	1.66461	0.102644	25.6949	77.6583	0.330871	0.742213	-60.4955	77.6583	-0.778996	0.439887	-97.9494	77.6583	-1.26129	0.21343	-128.297	77.6583	-1.65207	0.105186	-63.7137	77.6583	-0.820436	0.416109	-211.818	112.09	-1.88971	0.0649735	-15.2644
YDL035C	-40.9356	18.8101	-2.17625	0.0345963	12.9685	26.6016	0.48751	0.628163	-10.7006	26.6016	-0.402253	0.689321	56.7004	26.6016	2.13147	0.0383092	25.7721	26.6016	0.96882	0.337594	124.329	37.6203	3.30484	0.00182422	32.3834	37.6203	0.860796	0.39372	-32.242	37.6203	-0.857037	0.395774	-3.20204	37.6203	-0.0851148	0.932532	25.6831	37.6203	0.682692	0.498153	-50.225	37.6203	-1.33505	0.188291	-134.115	54.3002	-2.46988	0.0172026	-131.075
YDL042C	18.1661	6.59889	2.75291	0.00836909	-15.9606	9.33224	-1.71027	0.0938112	-30.9871	9.33224	-3.32043	0.00174378	4.54507	9.33224	0.487029	0.628502	-23.4009	9.33224	-2.50754	0.0156705	24.7307	13.1978	1.87385	0.0671752	7.47169	13.1978	0.566133	0.573997	22.591	13.1978	1.71173	0.0935384	18.1868	13.1978	1.37802	0.174723	53.7934	13.1978	4.07595	0.000175286	1.99216	13.1978	0.150947	0.880664	-31.8112	19.0493	-1.66994	0.10158	-66.6275
YDL045C	10.5946	15.7725	0.671714	0.505054	-16.3245	22.3056	-0.731856	0.46789	-20.1505	22.3056	-0.903381	0.370931	-28.9231	22.3056	-1.29667	0.201075	32.4737	22.3056	1.45585	0.152082	87.7287	31.5449	2.78107	0.00777157	49.0829	31.5449	1.55597	0.126424	-7.04311	31.5449	-0.223272	0.824291	-26.0972	31.5449	-0.827303	0.412246	-35.9579	31.5449	-1.1399	0.260106	-1.08891	31.5449	-0.0345194	0.972609	-106.25	45.5312	-2.33356	0.023947	-42.7228
YDL061C	345.167	244.893	1.40946	0.165281	-560.871	346.33	-1.61947	0.112038	-27.4	346.33	-0.0791152	0.937277	-16.8511	346.33	-0.0486561	0.9614	397.603	346.33	1.14805	0.25676	27.2878	489.785	0.0557139	0.955806	357.496	489.785	0.729904	0.469071	-1228.16	489.785	-2.50756	0.0156698	-107.884	489.785	-0.220267	0.826617	-924.371	489.785	-1.8873	0.0653042	-1159.22	489.785	-2.36679	0.0221143	1005.9	706.944	1.42288	0.161374	530.139
YDL075W	31.7293	22.1534	1.43226	0.158688	-11.5608	31.3296	-0.369006	0.71378	70.0748	31.3296	2.23669	0.0300897	-97.5905	31.3296	-3.11496	0.00313182	-49.172	31.3296	-1.5695	0.123239	-140.699	44.3068	-3.17555	0.00264033	55.7437	44.3068	1.25813	0.21456	4.09423	44.3068	0.0924064	0.926768	21.6076	44.3068	0.48768	0.628044	-23.5609	44.3068	-0.531767	0.597392	122.299	44.3068	2.76028	0.00820875	28.2191	63.9514	0.441259	0.661049	45.7867
YDL077C	12.7167	7.43223	1.71102	0.0936709	-12.9044	10.5108	-1.22773	0.225661	-13.2409	10.5108	-1.25975	0.21398	-22.2855	10.5108	-2.12025	0.0392922	-30.3467	10.5108	-2.8872	0.0058569	-6.55946	14.8645	-0.441284	0.661031	31.1654	14.8645	2.09664	0.0414344	43.8944	14.8645	2.95297	0.00490101	28.3801	14.8645	1.90926	0.0623443	49.4386	14.8645	3.32596	0.00171611	33.359	14.8645	2.24421	0.029567	-48.339	21.455	-2.25304	0.0289637	-34.8485
YDL103C	69.3807	20.0177	3.46597	0.00113909	-21.8999	28.3092	-0.773595	0.443044	-77.6891	28.3092	-2.7443	0.00856004	-70.4762	28.3092	-2.48951	0.0163878	-15.6938	28.3092	-0.55437	0.581954	-16.6331	40.0353	-0.415461	0.679695	19.7516	40.0353	0.493355	0.624059	35.5873	40.0353	0.888897	0.378585	-0.244945	40.0353	-0.00611821	0.995144	10.4464	40.0353	0.260929	0.795287	-8.99152	40.0353	-0.22459	0.823272	6.29016	57.786	0.108853	0.913783	52.0167
YDL133C-A	9.38116	48.9685	0.191575	0.8489	63.5826	69.2519	0.918135	0.363236	-11.0717	69.2519	-0.159876	0.873664	-40.178	69.2519	-0.580173	0.56457	-120.741	69.2519	-1.7435	0.0877848	-121.439	97.9369	-1.23997	0.221141	-67.487	97.9369	-0.689086	0.494157	294.03	97.9369	3.00224	0.00428268	-39.1789	97.9369	-0.400042	0.690938	164.294	97.9369	1.67755	0.100073	217.752	97.9369	2.22339	0.0310344	-155.448	141.36	-1.09967	0.277079	-26.8861
YDL143W	56.548	67.6484	0.835911	0.407435	-158.173	95.6693	-1.65333	0.10493	37.3032	95.6693	0.389918	0.698359	-32.0239	95.6693	-0.334736	0.739314	156.473	95.6693	1.63556	0.108612	224.1	135.297	1.65636	0.104311	215.766	135.297	1.59476	0.117469	-299.442	135.297	-2.21322	0.031774	-16.859	135.297	-0.124608	0.901365	-361.378	135.297	-2.671	0.0103563	-238.723	135.297	-1.76444	0.0841558	-145.755	195.284	-0.746376	0.459157	51.699
YDL181W	363.173	107.024	3.39337	0.00141025	-147.4	151.355	-0.973868	0.335108	-255.85	151.355	-1.6904	0.0975752	-211.259	151.355	-1.39578	0.169339	-243.867	151.355	-1.61122	0.113828	-348.746	214.049	-1.62929	0.109938	82.4242	214.049	0.385073	0.701921	49.7519	214.049	0.232433	0.817211	154.945	214.049	0.723876	0.47273	25.4671	214.049	0.118978	0.9058	207.246	214.049	0.96822	0.337891	-12.0203	308.953	-0.0389065	0.96913	219.098
YDL188C	55.3429	19.9431	2.77505	0.007896	-25.048	28.2038	-0.888108	0.379005	-52.7555	28.2038	-1.87051	0.067647	-19.6814	28.2038	-0.69783	0.488721	-73.4985	28.2038	-2.60598	0.0122328	11.8846	39.8861	0.297962	0.767045	43.4685	39.8861	1.08981	0.281351	18.5144	39.8861	0.464182	0.64466	39.4691	39.8861	0.989545	0.327464	37.2838	39.8861	0.934755	0.354692	-7.91983	39.8861	-0.198561	0.843463	-92.0705	57.5707	-1.59926	0.116464	-7.71621
YDL224C	112.148	30.691	3.65411	0.000648668	-71.227	43.4036	-1.64104	0.107465	-143.607	43.4036	-3.30864	0.0018043	-75.6098	43.4036	-1.74202	0.0880471	-76.6511	43.4036	-1.76601	0.0838896	77.1586	61.382	1.25702	0.214956	40.4245	61.382	0.658573	0.513383	48.4486	61.382	0.789297	0.433903	45.1427	61.382	0.735438	0.465727	34.6588	61.382	0.564642	0.575003	31.0988	61.382	0.506645	0.614773	7.23341	88.5973	0.0816438	0.935277	66.8455
YDL230W	61.3145	29.6933	2.06493	0.0444706	-30.801	41.9926	-0.733487	0.466905	-114.425	41.9926	-2.72488	0.00900565	-50.1898	41.9926	-1.19521	0.238003	-14.9078	41.9926	-0.355011	0.724169	153.668	59.3865	2.5876	0.0128171	54.3147	59.3865	0.914596	0.365072	34.69	59.3865	0.584139	0.56192	45.8142	59.3865	0.771459	0.444297	10.9411	59.3865	0.184235	0.854621	-6.0605	59.3865	-0.102052	0.91915	-148.048	85.717	-1.72717	0.0907046	-111.97
YDR019C	-660.751	584.106	-1.13122	0.263703	298.447	826.051	0.361294	0.719499	235.217	826.051	0.284749	0.777088	664.475	826.051	0.804399	0.425217	881.426	826.051	1.06704	0.291406	3493.18	1168.21	2.99019	0.00442672	130.95	1168.21	0.112095	0.911226	-351.341	1168.21	-0.300751	0.764931	-373.484	1168.21	-0.319706	0.750608	-672.557	1168.21	-0.575715	0.567555	-548.205	1168.21	-0.469269	0.641047	-4576.1	1686.17	-2.7139	0.00926689	-4279.4
YDR062W	49.1098	61.195	0.802514	0.426295	-9.08812	86.5428	-0.105013	0.916812	-107.865	86.5428	-1.24637	0.218804	40.1463	86.5428	0.46389	0.644868	-8.36982	86.5428	-0.0967131	0.923365	-39.5117	122.39	-0.322835	0.748252	90.111	122.39	0.736261	0.465231	-147.536	122.39	-1.20546	0.23406	-74.4184	122.39	-0.608043	0.546086	45.3522	122.39	0.370555	0.712634	-172.71	122.39	-1.41115	0.164787	-47.2272	176.655	-0.267342	0.790376	188.982
YDR075W	16.5407	18.919	0.874293	0.386404	-13.6237	26.7555	-0.509195	0.612998	-30.9605	26.7555	-1.15716	0.253053	-25.1725	26.7555	-0.940834	0.351601	-35.5395	26.7555	-1.32831	0.190491	113.377	37.838	2.99637	0.00435227	62.3795	37.838	1.6486	0.1059	51.766	37.838	1.3681	0.177787	48.9111	37.838	1.29265	0.202452	28.6118	37.838	0.756167	0.453323	54.4632	37.838	1.43938	0.15667	-197.311	54.6144	-3.6128	0.000734895	-158.485
YDR089W	-6.13276	29.1402	-0.210457	0.834221	-11.6256	41.2105	-0.282103	0.779103	4.68515	41.2105	0.113688	0.909969	-2.14446	41.2105	-0.0520368	0.95872	7.49779	41.2105	0.181939	0.856413	194.969	58.2804	3.34536	0.00162217	-2.82257	58.2804	-0.0484308	0.961578	0.188196	58.2804	0.00322915	0.997437	-11.9452	58.2804	-0.204961	0.838488	-20.2539	58.2804	-0.347526	0.729748	13.5981	58.2804	0.233323	0.816524	-190.959	84.1205	-2.27006	0.0278317	-180.787
YDR110W	-57.9379	27.1135	-2.13687	0.0378435	-2.66839	38.3442	-0.0695905	0.944815	54.1466	38.3442	1.41212	0.164502	40.8626	38.3442	1.06568	0.292013	56.702	38.3442	1.47876	0.145875	153.279	54.2269	2.82663	0.00688784	17.7086	54.2269	0.326564	0.745447	-18.0681	54.2269	-0.333194	0.74047	-7.64949	54.2269	-0.141064	0.888422	-54.3609	54.2269	-1.00247	0.32125	-0.0216851	54.2269	-0.000399895	0.999683	-168.584	78.2698	-2.15388	0.0364092	-135.586
YDR151C	-44.2026	49.2908	-0.896772	0.374411	-57.7553	69.7077	-0.828536	0.411555	67.1185	69.7077	0.962856	0.340548	44.2116	69.7077	0.634243	0.528998	243.997	69.7077	3.50029	0.00102899	185.558	98.5816	1.88228	0.0659976	87.6314	98.5816	0.888923	0.378572	-218.394	98.5816	-2.21536	0.0316171	-48.6439	98.5816	-0.493438	0.624001	-319.541	98.5816	-3.24139	0.00218921	-306.93	98.5816	-3.11347	0.00314494	-17.0202	142.29	-0.119616	0.905297	-55.4354
YDR186C	-283.826	103.008	-2.75537	0.00831529	25.4469	145.676	0.174681	0.86208	240.777	145.676	1.65283	0.105032	257.943	145.676	1.77067	0.0831016	316.803	145.676	2.17471	0.0347185	537.774	206.017	2.61034	0.0120979	2.68586	206.017	0.0130371	0.989653	-271.196	206.017	-1.31638	0.194431	-179.34	206.017	-0.870513	0.388445	-374.681	206.017	-1.81869	0.0753337	-315.907	206.017	-1.5334	0.131882	-297.249	297.36	-0.999627	0.32261	-197.313
YDR233C	261.41	166.177	1.57309	0.122407	119.839	235.009	0.509932	0.612485	-204.695	235.009	-0.871009	0.388176	45.8038	235.009	0.194902	0.84631	-107.662	235.009	-0.45812	0.648978	-559.927	332.354	-1.68473	0.0986701	-442.052	332.354	-1.33006	0.189915	-469.536	332.354	-1.41276	0.164314	-75.8588	332.354	-0.228247	0.820444	-188.697	332.354	-0.56776	0.5729	-404.686	332.354	-1.21764	0.22944	924.447	479.711	1.92709	0.0600255	1150.17
YDR259C	-43.172	14.449	-2.98789	0.0044548	24.7185	20.434	1.20968	0.232452	42.4506	20.434	2.07745	0.0432488	23.5576	20.434	1.15287	0.254795	-4.39846	20.434	-0.215253	0.830502	33.2727	28.898	1.15138	0.255398	-1.26201	28.898	-0.0436711	0.965352	2.87584	28.898	0.0995171	0.921151	13.8075	28.898	0.477801	0.635006	6.50773	28.898	0.225197	0.822803	-4.26106	28.898	-0.147452	0.883406	-88.9927	41.7107	-2.13357	0.0381271	-39.6297
YDR277C	-34.0289	30.0636	-1.1319	0.26342	15.7278	42.5164	0.369924	0.713101	22.5662	42.5164	0.530766	0.59808	49.0452	42.5164	1.15356	0.254513	27.8657	42.5164	0.65541	0.515399	163.127	60.1272	2.71303	0.00928791	-14.4557	60.1272	-0.240418	0.811052	-14.6051	60.1272	-0.242902	0.809138	-33.9762	60.1272	-0.565072	0.574712	-26.755	60.1272	-0.444974	0.658381	-21.9857	60.1272	-0.365653	0.716265	-190.422	86.7862	-2.19415	0.0332035	-145.515
YDR298C	394.43	113.037	3.48939	0.0010628	-17.3104	159.858	-0.108286	0.91423	-488.232	159.858	-3.05415	0.00371059	-412.993	159.858	-2.5835	0.0129509	-665.271	159.858	-4.16163	0.000133448	-99.5171	226.074	-0.440197	0.661812	90.8358	226.074	0.401797	0.689655	742.155	226.074	3.2828	0.00194392	192.112	226.074	0.849774	0.399759	725.01	226.074	3.20696	0.00241516	658.133	226.074	2.91114	0.00549046	-559.205	326.309	-1.71373	0.093168	-212.433
YDR364C	-8.53374	9.69899	-0.879859	0.383412	9.17696	13.7164	0.669048	0.506738	-14.4634	13.7164	-1.05446	0.297063	8.67588	13.7164	0.632517	0.530115	-3.72291	13.7164	-0.27142	0.787257	34.712	19.398	1.78947	0.0799844	-10.3866	19.398	-0.53545	0.594864	38.8119	19.398	2.00082	0.0512056	-11.1713	19.398	-0.575902	0.567429	31.6166	19.398	1.62989	0.10981	11.5618	19.398	0.596034	0.554012	-15.5528	27.9986	-0.555485	0.581197	-54.9861
YDR369C	-11.1788	8.02136	-1.39362	0.169987	21.0921	11.3439	1.85933	0.0692465	7.29048	11.3439	0.642677	0.523557	-6.51326	11.3439	-0.574163	0.568595	-9.91464	11.3439	-0.874005	0.38656	-23.1662	16.0427	-1.44403	0.155364	-0.187071	16.0427	-0.0116608	0.990746	37.3168	16.0427	2.32609	0.0243774	-6.41939	16.0427	-0.400143	0.690864	18.4588	16.0427	1.1506	0.255717	42.3734	16.0427	2.64129	0.0111784	-9.13914	23.1557	-0.394682	0.694863	-8.70778
YDR405W	-14.8553	44.1728	-0.3363	0.738141	32.0268	62.4698	0.512676	0.610579	14.1475	62.4698	0.226469	0.821818	100.556	62.4698	1.60968	0.114165	118.34	62.4698	1.89436	0.0643392	72.2534	88.3456	0.817849	0.41757	-67.6911	88.3456	-0.766207	0.447384	-192.871	88.3456	-2.18314	0.034054	-78.7903	88.3456	-0.891841	0.377021	-155.396	88.3456	-1.75895	0.0850945	-178.774	88.3456	-2.02358	0.0487202	-73.4266	127.516	-0.575823	0.567482	-57.4956
YDR421W	-3.13802	9.46464	-0.331552	0.741701	-23.773	13.385	-1.77609	0.0821913	-13.4465	13.385	-1.0046	0.320235	-11.2298	13.385	-0.838985	0.405725	-10.6438	13.385	-0.795201	0.430494	48.5564	18.9293	2.56515	0.0135652	40.0222	18.9293	2.1143	0.0398227	31.1763	18.9293	1.64699	0.106232	51.11	18.9293	2.70005	0.0096066	48.5829	18.9293	2.56655	0.0135174	53.2818	18.9293	2.81478	0.00710825	-51.8997	27.3221	-1.89955	0.063638	-104.351
YDR452W	-100.008	48.6698	-2.05483	0.0454781	96.7449	68.8295	1.40557	0.166427	114.144	68.8295	1.65835	0.103906	-35.5822	68.8295	-0.516961	0.607608	57.9238	68.8295	0.841555	0.404299	-29.7598	97.3396	-0.305731	0.761159	60.2325	97.3396	0.618787	0.539044	104.795	97.3396	1.07659	0.287159	-157.318	97.3396	-1.61618	0.112749	-7.59921	97.3396	-0.078069	0.938105	131.483	97.3396	1.35077	0.183237	-310.693	140.498	-2.21137	0.0319099	-15.6139
YDR459C	4.96437	8.07595	0.614711	0.541711	-15.523	11.4211	-1.35915	0.180587	3.97888	11.4211	0.34838	0.729111	10.0885	11.4211	0.88332	0.381559	12.3075	11.4211	1.07761	0.286708	3.16098	16.1519	0.195703	0.845686	13.3389	16.1519	0.825839	0.413068	-32.4082	16.1519	-2.00646	0.0505799	20.2925	16.1519	1.25636	0.215195	-32.6272	16.1519	-2.02003	0.0491014	-23.3415	16.1519	-1.44513	0.155057	20.7889	23.3132	0.891719	0.377086	-12.35
YDR473C	-23.7609	10.8392	-2.19213	0.0333577	3.20663	15.3289	0.209188	0.835205	-2.50631	15.3289	-0.163502	0.870824	11.9813	15.3289	0.781617	0.438359	2.93593	15.3289	0.191529	0.848936	24.9218	21.6783	1.14962	0.256117	-8.81051	21.6783	-0.40642	0.686279	39.459	21.6783	1.8202	0.0750992	10.7848	21.6783	0.497493	0.621161	49.209	21.6783	2.26996	0.0278379	19.3114	21.6783	0.890818	0.377565	-24.9248	31.29	-0.796574	0.429704	-46.7038
YDR520C	-23.5141	6.69082	-3.51438	0.000986767	8.78324	9.46225	0.92824	0.358026	63.1483	9.46225	6.67371	2.55695e-08	63.8408	9.46225	6.7469	1.97951e-08	-12.1674	9.46225	-1.28589	0.204781	-78.2106	13.3816	-5.84462	4.62206e-07	-1.45354	13.3816	-0.108622	0.913965	-113.043	13.3816	-8.4476	5.51589e-11	-8.72619	13.3816	-0.652102	0.517512	-43.2787	13.3816	-3.23418	0.00223478	-51.0408	13.3816	-3.81424	0.000397541	50.6357	19.3147	2.62161	0.0117552	126.604
YDR531W	41.5781	15.3995	2.69997	0.00960854	-3.45015	21.7782	-0.158422	0.874803	-63.5826	21.7782	-2.91956	0.00536675	-19.1067	21.7782	-0.877334	0.384768	-30.0807	21.7782	-1.38123	0.17374	5.6575	30.799	0.183691	0.855046	5.95516	30.799	0.193356	0.847513	43.8155	30.799	1.42263	0.161447	19.6045	30.799	0.63653	0.527519	22.774	30.799	0.739442	0.463316	10.821	30.799	0.351344	0.7269	-25.7918	44.4545	-0.580184	0.564562	-33.6683
YEL001C	114.499	36.1958	3.16333	0.00273324	-46.6663	51.1886	-0.911653	0.366604	-62.5967	51.1886	-1.22286	0.227477	-105.53	51.1886	-2.0616	0.0448006	-69.494	51.1886	-1.35761	0.181071	-110.244	72.3916	-1.52289	0.134487	27.76	72.3916	0.383469	0.703101	-17.8708	72.3916	-0.246863	0.806089	8.7612	72.3916	0.121025	0.904187	-21.6745	72.3916	-0.299406	0.765951	4.11188	72.3916	0.0568005	0.954945	119.984	104.488	1.1483	0.256654	205.435
YEL005C	-10.558	12.3563	-0.854465	0.397182	7.5294	17.4745	0.43088	0.668525	-27.0467	17.4745	-1.54779	0.128381	6.88254	17.4745	0.393863	0.695464	-19.733	17.4745	-1.12925	0.264524	48.8234	24.7126	1.97565	0.0540825	-15.9574	24.7126	-0.645718	0.521603	58.4928	24.7126	2.36692	0.0221073	3.37794	24.7126	0.136689	0.891861	63.5542	24.7126	2.57173	0.0133418	42.8907	24.7126	1.73558	0.089191	-19.0811	35.6696	-0.534939	0.595214	-70.7023
YEL009C	810.254	536.86	1.50925	0.137929	-928.628	759.234	-1.22311	0.227385	-617.23	759.234	-0.812965	0.420338	-307.796	759.234	-0.405404	0.68702	101.921	759.234	0.134242	0.893784	1309.55	1073.72	1.21964	0.228687	840.422	1073.72	0.782721	0.437717	-1622.72	1073.72	-1.51131	0.137404	1253.75	1073.72	1.16767	0.248831	-1580.08	1073.72	-1.4716	0.147795	-2015.22	1073.72	-1.87686	0.0667532	-388.075	1549.78	-0.250406	0.803364	-931.107
YEL015W	28.0439	16.3199	1.71838	0.0923091	-6.41914	23.0799	-0.278127	0.782135	-48.7961	23.0799	-2.11423	0.0398293	-35.638	23.0799	-1.54412	0.129267	-71.7836	23.0799	-3.11022	0.00317365	37.8352	32.6399	1.15917	0.252242	32.1793	32.6399	0.98589	0.329236	28.3052	32.6399	0.867198	0.39024	58.662	32.6399	1.79725	0.0787228	96.3221	32.6399	2.95105	0.00492669	43.4313	32.6399	1.33062	0.189734	-82.482	47.1116	-1.75078	0.0865093	-58.0176
YEL021W	-198.623	125.405	-1.58385	0.119935	56.0481	177.35	0.316031	0.753378	241.654	177.35	1.36258	0.179509	141.313	177.35	0.796805	0.429571	218.476	177.35	1.23189	0.224118	730.594	250.811	2.91293	0.00546396	77.9748	250.811	0.310891	0.757258	-287.128	250.811	-1.1448	0.25809	-19.2992	250.811	-0.076947	0.938992	-297.763	250.811	-1.1872	0.241114	-163.432	250.811	-0.651616	0.517823	-774.899	362.014	-2.14052	0.0375316	-847.76
YER010C	158.433	41.3767	3.82903	0.000379788	-85.7401	58.5154	-1.46526	0.149509	-211.204	58.5154	-3.60937	0.000742521	-65.8534	58.5154	-1.1254	0.266133	-35.9361	58.5154	-0.614129	0.542091	63.5249	82.7533	0.767641	0.44654	-11.0621	82.7533	-0.133676	0.89423	19.8135	82.7533	0.239428	0.811815	75.2655	82.7533	0.909517	0.367718	5.14035	82.7533	0.0621165	0.950733	-52.3744	82.7533	-0.632897	0.529868	10.5619	119.444	0.0884254	0.929914	-6.9243
YER014C-A	13.8007	11.1545	1.23723	0.222149	-15.0442	15.7749	-0.95368	0.345125	10.8655	15.7749	0.688786	0.494344	-8.20171	15.7749	-0.519923	0.605558	9.0224	15.7749	0.571948	0.570083	12.962	22.309	0.581019	0.564004	27.5934	22.309	1.23687	0.22228	-5.82546	22.309	-0.261126	0.795136	-1.11153	22.309	-0.0498242	0.960474	-43.6109	22.309	-1.95485	0.0565626	-16.6864	22.309	-0.747968	0.458206	-62.1958	32.2003	-1.93153	0.05946	-27.5648
YER014W	24.6925	14.8532	1.66243	0.103082	1.92035	21.0057	0.0914208	0.927547	-21.5805	21.0057	-1.02736	0.309507	-16.4379	21.0057	-0.782548	0.437818	-10.0487	21.0057	-0.478379	0.634598	30.3096	29.7065	1.0203	0.312809	18.3278	29.7065	0.616962	0.540237	30.4938	29.7065	1.0265	0.309909	-20.9336	29.7065	-0.704682	0.484486	-6.8307	29.7065	-0.229939	0.819137	-5.72726	29.7065	-0.192795	0.84795	-101.109	42.8776	-2.35808	0.0225824	-46.6806
YER041W	-8.65669	8.29675	-1.04338	0.302108	4.48401	11.7334	0.382159	0.704066	-7.71063	11.7334	-0.657154	0.514287	2.54815	11.7334	0.217171	0.829015	-0.385576	11.7334	-0.0328615	0.973924	63.8323	16.5935	3.84683	0.000359439	17.1889	16.5935	1.03588	0.305558	11.2749	16.5935	0.679478	0.500168	6.52901	16.5935	0.393468	0.695753	14.8907	16.5935	0.897384	0.374088	19.0535	16.5935	1.14825	0.256675	-80.5524	23.9506	-3.36327	0.00153979	-83.2687
YER045C	-4.52142	11.5523	-0.391386	0.697281	-4.22181	16.3375	-0.258413	0.797217	-2.61321	16.3375	-0.159952	0.873604	-5.78778	16.3375	-0.354264	0.724726	-16.9613	16.3375	-1.03819	0.304495	77.6959	23.1047	3.36278	0.00154199	24.1404	23.1047	1.04483	0.301446	28.5777	23.1047	1.23688	0.222277	10.8195	23.1047	0.46828	0.641749	13.8354	23.1047	0.598816	0.552171	17.09	23.1047	0.739678	0.463174	-112.402	33.3487	-3.37051	0.00150761	-59.8135
YER047C	-25.5541	13.3425	-1.91524	0.061558	9.14869	18.8692	0.484849	0.630036	12.1547	18.8692	0.644159	0.522604	18.9741	18.8692	1.00556	0.319775	-8.06868	18.8692	-0.427612	0.670887	49.0134	26.685	1.83674	0.0725772	8.39568	26.685	0.314621	0.754442	17.0924	26.685	0.640525	0.524942	28.6139	26.685	1.07228	0.289067	16.0505	26.685	0.601479	0.550411	21.3985	26.685	0.801893	0.426651	-43.5441	38.5165	-1.13053	0.263989	-82.6758
YER064C	31.1932	69.0519	0.451735	0.653538	-41.4008	97.6542	-0.423953	0.673534	105.327	97.6542	1.07858	0.286282	-68.3541	97.6542	-0.699961	0.487402	18.2367	97.6542	0.186748	0.852662	116.33	138.104	0.842339	0.403864	207.18	138.104	1.50017	0.140258	-221.552	138.104	-1.60424	0.11536	16.7732	138.104	0.121454	0.903849	-316.126	138.104	-2.28904	0.0266153	-94.3218	138.104	-0.682977	0.497974	-304.532	199.336	-1.52773	0.133281	64.3627
YER079W	-80.7676	39.4531	-2.04718	0.0462537	34.8138	55.7951	0.623957	0.535673	3.68508	55.7951	0.0660466	0.947621	164.686	55.7951	2.95161	0.00491923	114.624	55.7951	2.05437	0.0455236	109.209	78.9062	1.38403	0.172886	-81.5126	78.9062	-1.03303	0.306876	-153.865	78.9062	-1.94998	0.0571581	-47.4312	78.9062	-0.601109	0.550656	-49.5932	78.9062	-0.628507	0.532714	-265.506	78.9062	-3.36483	0.00153279	-24.4339	113.891	-0.214537	0.831057	-75.333
YER091C	-1042.86	772.023	-1.35082	0.183223	316.228	1091.81	0.289638	0.773367	1357.9	1091.81	1.24372	0.21977	925.732	1091.81	0.847891	0.400796	55.261	1091.81	0.0506143	0.959847	4260.88	1544.05	2.75955	0.00822443	-851.942	1544.05	-0.55176	0.583727	191.403	1544.05	0.123962	0.901874	-989.507	1544.05	-0.640853	0.524731	120.43	1544.05	0.0779963	0.938162	610.151	1544.05	0.395164	0.69451	-5641.04	2228.64	-2.53116	0.0147737	-4579.02
YER092W	-46.6329	17.1195	-2.72396	0.00902737	13.264	24.2107	0.547856	0.586384	47.9925	24.2107	1.98229	0.0533107	31.5736	24.2107	1.30412	0.198544	52.4447	24.2107	2.16618	0.0354022	9.65342	34.2391	0.281942	0.779226	-1.57179	34.2391	-0.0459063	0.963579	-70.5289	34.2391	-2.0599	0.0449702	1.00393	34.2391	0.0293213	0.976733	-39.8728	34.2391	-1.16454	0.250082	-73.3028	34.2391	-2.14091	0.0374984	65.2994	49.4198	1.32132	0.192791	-24.7156
YER093C-A	23.6532	11.5178	2.05362	0.0456	-10.9743	16.2887	-0.673741	0.503776	5.85287	16.2887	0.359322	0.720964	-10.8405	16.2887	-0.665525	0.508968	3.43904	16.2887	0.211131	0.833698	-43.7536	23.0356	-1.89939	0.06366	-16.2516	23.0356	-0.705499	0.483982	-33.1744	23.0356	-1.44013	0.156458	14.9694	23.0356	0.649836	0.518962	-35.5815	23.0356	-1.54463	0.129143	-22.5489	23.0356	-0.97887	0.332656	61.5956	33.2491	1.85255	0.070232	28.77
YER103W	29.3007	31.0043	0.945052	0.349466	-37.0525	43.8467	-0.845047	0.402366	-78.636	43.8467	-1.79343	0.0793396	5.03977	43.8467	0.114941	0.908982	44.846	43.8467	1.02279	0.311642	29.9024	62.0086	0.48223	0.631881	70.9897	62.0086	1.14484	0.258074	-38.8462	62.0086	-0.626464	0.534042	-6.95152	62.0086	-0.112106	0.911217	-46.5361	62.0086	-0.750478	0.456708	-45.4397	62.0086	-0.732796	0.467322	-1.50955	89.5017	-0.0168661	0.986615	17.6582
YER146W	27.1738	20.5001	1.32554	0.191399	-40.6423	28.9915	-1.40187	0.167525	9.5424	28.9915	0.329144	0.743509	-29.7624	28.9915	-1.02659	0.309869	53.9449	28.9915	1.86071	0.0690475	-23.0375	41.0002	-0.561887	0.576863	59.3579	41.0002	1.44774	0.154326	-86.3268	41.0002	-2.10552	0.0406168	-22.7228	41.0002	-0.554211	0.582062	-138.007	41.0002	-3.36599	0.00152761	-66.7763	41.0002	-1.62868	0.110066	73.5124	59.1787	1.24221	0.220322	151.82
YER148W	6.45133	9.12642	0.706886	0.483128	-4.67274	12.9067	-0.36204	0.718945	-15.2723	12.9067	-1.18328	0.242648	-20.3004	12.9067	-1.57285	0.122461	-16.3197	12.9067	-1.26444	0.212308	67.4726	18.2528	3.69656	0.000570229	7.01692	18.2528	0.384429	0.702395	22.5387	18.2528	1.2348	0.223041	7.35556	18.2528	0.402982	0.688789	21.1144	18.2528	1.15678	0.25321	29.3832	18.2528	1.60979	0.114141	-58.9555	26.3457	-2.23777	0.0300144	-51.7944
YER169W	-38.1157	21.708	-1.75583	0.085632	36.4347	30.6998	1.18681	0.241268	12.189	30.6998	0.397039	0.693136	26.6586	30.6998	0.868364	0.389608	-15.0994	30.6998	-0.491841	0.625121	82.6673	43.4161	1.90407	0.0630329	10.4346	43.4161	0.240339	0.811113	32.461	43.4161	0.747672	0.458383	-9.41673	43.4161	-0.216895	0.829229	21.8516	43.4161	0.503307	0.617099	15.847	43.4161	0.365003	0.716747	-116.281	62.6657	-1.85557	0.0697919	-96.4482
YER171W	0.902133	6.51631	0.138442	0.890482	4.8569	9.21546	0.527038	0.600646	2.91174	9.21546	0.315963	0.75343	-25.979	9.21546	-2.81907	0.00702779	-4.36989	9.21546	-0.474191	0.637559	18.5983	13.0326	1.42706	0.160173	17.5376	13.0326	1.34567	0.184866	30.6239	13.0326	2.34979	0.0230356	-15.9203	13.0326	-1.22157	0.227961	5.23598	13.0326	0.40176	0.689682	31.5815	13.0326	2.42326	0.0192865	-59.9243	18.811	-3.1856	0.00256622	-15.1286
YFL013C	-20.5534	13.7248	-1.49754	0.140939	5.11085	19.4098	0.263313	0.79346	22.8121	19.4098	1.17529	0.245798	4.32042	19.4098	0.22259	0.824819	-20.8308	19.4098	-1.07321	0.288656	-29.1039	27.4496	-1.06027	0.294441	10.9707	27.4496	0.399669	0.691211	40.1828	27.4496	1.46388	0.149884	20.5721	27.4496	0.749451	0.45732	32.1032	27.4496	1.16954	0.248085	27.1051	27.4496	0.987452	0.328478	-24.8906	39.62	-0.628232	0.532893	31.4712
YFL030W	1598.73	736.605	2.17041	0.0350621	-657.227	1041.72	-0.630907	0.531158	-943.158	1041.72	-0.905387	0.369878	-450.597	1041.72	-0.432552	0.667318	559.843	1041.72	0.537423	0.593511	-2294.18	1473.21	-1.55726	0.126117	-474.592	1473.21	-0.322148	0.748769	-1829.03	1473.21	-1.24153	0.220571	-1165.06	1473.21	-0.790829	0.433016	-1943.65	1473.21	-1.31933	0.19345	-969.933	1473.21	-0.65838	0.513506	3266.29	2126.4	1.53607	0.131227	4144.8
YFR045W	59.356	19.6816	3.0158	0.0041257	-48.7906	27.834	-1.75291	0.0861384	-49.7984	27.834	-1.78912	0.0800409	-29.9609	27.834	-1.07641	0.287237	5.1856	27.834	0.186304	0.853008	35.3252	39.3633	0.897414	0.374072	33.0494	39.3633	0.8396	0.405383	-32.9995	39.3633	-0.838331	0.406088	8.31356	39.3633	0.211201	0.833644	-38.4409	39.3633	-0.976568	0.333783	-47.1176	39.3633	-1.19699	0.237312	-4.9901	56.816	-0.0878291	0.930386	0.165453
YFR051C	158.449	48.5865	3.26118	0.00206856	-140.439	68.7117	-2.04388	0.0465916	-84.6274	68.7117	-1.23163	0.224214	-129.933	68.7117	-1.89099	0.064799	-114.352	68.7117	-1.66422	0.102722	-74.8927	97.173	-0.770715	0.444733	101.161	97.173	1.04104	0.303184	-33.2874	97.173	-0.342558	0.733459	122.57	97.173	1.26136	0.213404	-11.5101	97.173	-0.11845	0.906216	2.17644	97.173	0.0223976	0.982226	55.2026	140.257	0.393581	0.69567	220.76
YGL035C	-20.5789	31.415	-0.655064	0.51562	8.88871	44.4276	0.200072	0.842287	40.498	44.4276	0.911552	0.366656	-7.74628	44.4276	-0.174357	0.862333	-13.8295	44.4276	-0.311281	0.756964	164.704	62.8301	2.62143	0.0117608	65.3963	62.8301	1.04084	0.303272	7.29253	62.8301	0.116068	0.908094	19.2934	62.8301	0.307072	0.760145	-24.0903	62.8301	-0.383419	0.703138	42.7422	62.8301	0.680283	0.499663	-269.186	90.6874	-2.96828	0.00470048	-209.002
YGL043W	-31.7233	12.1743	-2.60575	0.0122399	5.25967	17.2171	0.305491	0.761341	24.2175	17.2171	1.4066	0.166125	5.43196	17.2171	0.315498	0.75378	34.5185	17.2171	2.00489	0.0507534	17.9062	24.3487	0.735408	0.465745	5.97304	24.3487	0.245313	0.807282	-7.47303	24.3487	-0.306917	0.760262	-19.1815	24.3487	-0.787784	0.434778	-14.0888	24.3487	-0.578628	0.565603	-7.48319	24.3487	-0.307335	0.759946	9.54894	35.1443	0.271707	0.787038	-2.04431
YGL066W	-54.6111	21.6879	-2.51805	0.0152656	-9.05965	30.6713	-0.295379	0.769006	71.2659	30.6713	2.32353	0.0245263	60.65	30.6713	1.97742	0.0538758	62.946	30.6713	2.05228	0.0457353	41.3979	43.3758	0.954401	0.344764	14.3544	43.3758	0.33093	0.742168	-112.948	43.3758	-2.60394	0.0122963	-20.8104	43.3758	-0.479771	0.633616	-109.527	43.3758	-2.52508	0.0149999	-97.5282	43.3758	-2.24845	0.0292762	24.7595	62.6076	0.395471	0.694285	91.4403
YGL090W	-4.32198	6.1709	-0.700381	0.487142	14.7393	8.72697	1.68894	0.0978566	-9.90587	8.72697	-1.13509	0.262095	1.65107	8.72697	0.189191	0.850758	-11.6203	8.72697	-1.33154	0.189434	0.525573	12.3418	0.0425847	0.966213	-14.8573	12.3418	-1.20382	0.234687	15.7964	12.3418	1.27991	0.206858	2.53458	12.3418	0.205366	0.838173	47.7891	12.3418	3.87213	0.000332309	10.4181	12.3418	0.844135	0.40287	24.4575	17.8139	1.37295	0.176285	-45.4644
YGL187C	393.426	120.609	3.26199	0.00206374	7.86487	170.567	0.04611	0.963418	-669.514	170.567	-3.92522	0.000281671	-276.301	170.567	-1.61989	0.111947	-524.608	170.567	-3.07567	0.00349519	43.7573	241.219	0.181401	0.856833	-62.0852	241.219	-0.257381	0.798008	567.076	241.219	2.35088	0.0229755	183.299	241.219	0.759889	0.451116	748.731	241.219	3.10395	0.00322985	371.839	241.219	1.5415	0.129901	-214.479	348.169	-0.61602	0.540853	-421.109
YGL191W	123.702	115.401	1.07194	0.289222	93.1535	163.201	0.570789	0.570862	-256.185	163.201	-1.56975	0.123182	-141.187	163.201	-0.865109	0.391373	-120.299	163.201	-0.737119	0.464714	-226.363	230.801	-0.980769	0.331728	-198.512	230.801	-0.860098	0.394101	479.377	230.801	2.07701	0.0432917	-264.918	230.801	-1.14782	0.256852	348.519	230.801	1.51004	0.137728	347.408	230.801	1.50522	0.138958	-211.347	333.133	-0.634421	0.528882	127.444
YGL200C	406.401	145.015	2.80247	0.00734417	-222.122	205.083	-1.08309	0.284295	-400.721	205.083	-1.95395	0.0566726	-257.625	205.083	-1.2562	0.215251	-112.35	205.083	-0.547827	0.586403	-330.102	290.031	-1.13816	0.260821	-18.2603	290.031	-0.0629598	0.950066	-109.582	290.031	-0.37783	0.707258	52.0266	290.031	0.179383	0.858408	127.069	290.031	0.438123	0.663304	-171.453	290.031	-0.591155	0.557249	494.449	418.623	1.18113	0.243493	414.307
YGL203C	-44.9775	20.6768	-2.17526	0.0346747	25.8183	29.2414	0.882935	0.381765	43.7969	29.2414	1.49777	0.14088	40.6636	29.2414	1.39062	0.170892	22.0174	29.2414	0.752951	0.455235	69.3282	41.3536	1.67647	0.100286	15.7027	41.3536	0.379718	0.705865	-76.8034	41.3536	-1.85724	0.06955	14.7045	41.3536	0.355578	0.723747	-51.6129	41.3536	-1.24809	0.218182	3.38657	41.3536	0.0818928	0.93508	-89.085	59.6888	-1.49249	0.142253	-101.782
YGL213C	53.4574	15.5069	3.44732	0.00120357	-0.0830971	21.9301	-0.00378918	0.996993	-68.1121	21.9301	-3.10587	0.00321254	-49.8314	21.9301	-2.27228	0.0276868	-33.9917	21.9301	-1.55	0.127849	10.0745	31.0139	0.324839	0.746745	1.02278	31.0139	0.032978	0.973832	54.2992	31.0139	1.75081	0.0865044	-12.3741	31.0139	-0.398986	0.691711	27.9345	31.0139	0.900712	0.372334	14.6232	31.0139	0.471504	0.639462	6.6331	44.7647	0.148177	0.882837	-17.41
YGL220W	-36.1812	44.4807	-0.813413	0.420083	42.0108	62.9052	0.667844	0.5075	-0.327433	62.9052	-0.00520519	0.995869	207.773	62.9052	3.30295	0.00183421	140.861	62.9052	2.23926	0.02991	40.0646	88.9614	0.45036	0.654522	-158.66	88.9614	-1.78347	0.0809671	-353.186	88.9614	-3.9701	0.000244755	-9.92371	88.9614	-0.111551	0.911655	-154.216	88.9614	-1.73351	0.0895612	-320.85	88.9614	-3.60662	0.000748711	293.178	128.405	2.28323	0.0269825	-153.572
YGL226C-A	55.3118	18.4606	2.99621	0.00435423	7.77294	26.1072	0.297731	0.76722	-46.422	26.1072	-1.77813	0.0818523	-69.4183	26.1072	-2.65897	0.0106822	-88.1946	26.1072	-3.37817	0.00147431	-77.7942	36.9212	-2.10703	0.0404789	-11.5511	36.9212	-0.312859	0.755772	84.3889	36.9212	2.28565	0.0268292	30.6735	36.9212	0.830783	0.410297	96.4138	36.9212	2.61134	0.0120671	94.8045	36.9212	2.56775	0.0134764	13.5478	53.2912	0.254222	0.800433	9.35799
YGL226W	-58.5157	33.191	-1.763	0.0844014	0.804476	46.9391	0.0171387	0.986398	44.6095	46.9391	0.95037	0.346786	73.2235	46.9391	1.55997	0.125476	150.307	46.9391	3.20218	0.00244823	84.4162	66.3819	1.27167	0.209746	2.62001	66.3819	0.0394687	0.968684	-143.66	66.3819	-2.16414	0.0355673	-53.4315	66.3819	-0.804911	0.424924	-155.762	66.3819	-2.34646	0.0232202	-136.978	66.3819	-2.06348	0.0446141	90.8481	95.814	0.948171	0.347893	-41.3221
YGL237C	-89.8073	44.3648	-2.02429	0.0486444	18.0025	62.7414	0.286932	0.775426	72.3575	62.7414	1.15327	0.254632	175.816	62.7414	2.80224	0.00734871	220.529	62.7414	3.5149	0.000985249	47.104	88.7297	0.530871	0.598008	-159.507	88.7297	-1.79767	0.0786548	-289.091	88.7297	-3.25811	0.00208683	-150.671	88.7297	-1.6981	0.0961021	-223.119	88.7297	-2.51459	0.0153978	-313.249	88.7297	-3.53037	0.000940866	339.023	128.07	2.64716	0.0110113	199.157
YGL244W	-39.9349	17.1688	-2.32602	0.0243815	45.1283	24.2803	1.85864	0.0693467	21.7953	24.2803	0.897655	0.373945	12.4643	24.2803	0.513349	0.610112	-18.5888	24.2803	-0.765591	0.447747	10.9056	34.3375	0.317601	0.752194	-22.6968	34.3375	-0.660992	0.511844	51.2712	34.3375	1.49315	0.14208	-4.54771	34.3375	-0.132441	0.895201	57.5255	34.3375	1.6753	0.100518	78.2108	34.3375	2.27771	0.0273358	-47.5293	49.5619	-0.958987	0.342473	-64.3789
YGR009C	-64.8396	24.97	-2.5967	0.0125247	9.59612	35.3129	0.271745	0.787008	39.5945	35.3129	1.12125	0.267879	5.34903	35.3129	0.151475	0.880249	40.4769	35.3129	1.14624	0.2575	95.3804	49.94	1.9099	0.0622595	39.2665	49.94	0.786273	0.435654	56.1764	49.94	1.12488	0.266353	-18.9729	49.94	-0.379913	0.705721	18.6938	49.94	0.374326	0.709846	52.1861	49.94	1.04498	0.301379	-192.071	72.0822	-2.66461	0.0105283	-43.7647
YGR024C	-2.13149	10.7087	-0.199043	0.843088	12.4189	15.1444	0.82003	0.416339	-1.95357	15.1444	-0.128996	0.897911	-3.29653	15.1444	-0.217673	0.828626	-35.2513	15.1444	-2.32768	0.0242854	-2.99475	21.4174	-0.139828	0.889393	-25.1555	21.4174	-1.17454	0.246097	46.8622	21.4174	2.18804	0.0336731	5.32	21.4174	0.248396	0.80491	68.5456	21.4174	3.20046	0.00246023	51.1236	21.4174	2.38701	0.0210616	11.9532	30.9134	0.386667	0.700748	-64.5542
YGR037C	200.202	79.0103	2.53387	0.014674	126.79	111.737	1.13471	0.26225	-254.121	111.737	-2.27427	0.0275579	-180.51	111.737	-1.61548	0.112901	-309.394	111.737	-2.76894	0.00802397	-253.047	158.021	-1.60135	0.115999	-132.889	158.021	-0.840959	0.404629	430.448	158.021	2.724	0.00902637	37.3875	158.021	0.236599	0.813996	312.848	158.021	1.97979	0.0535997	297.407	158.021	1.88208	0.0660256	-105.768	228.083	-0.463727	0.644984	35.8016
YGR044C	-116.09	38.7721	-2.99417	0.00437873	256.279	54.8321	4.67389	2.51024e-05	-10.9784	54.8321	-0.200219	0.842173	-1.84893	54.8321	-0.0337199	0.973243	-1.79606	54.8321	-0.0327557	0.974008	-60.608	77.5443	-0.781592	0.438374	5.97786	77.5443	0.0770897	0.938879	2.73482	77.5443	0.0352679	0.972015	39.4703	77.5443	0.509003	0.613131	6.58107	77.5443	0.0848685	0.932726	-2.54048	77.5443	-0.0327616	0.974003	71.8482	111.925	0.641929	0.524038	-4.68625
YGR048W	6.98806	10.6321	0.657259	0.51422	33.2709	15.0361	2.21274	0.0318095	-14.0631	15.0361	-0.935291	0.354419	-12.3952	15.0361	-0.824362	0.413898	-28.1195	15.0361	-1.87014	0.0677003	-18.8429	21.2642	-0.886131	0.380059	-38.9197	21.2642	-1.83029	0.0735518	45.2299	21.2642	2.12704	0.0386943	-5.58441	21.2642	-0.26262	0.793991	52.0341	21.2642	2.44702	0.0181975	48.2314	21.2642	2.26819	0.0279538	-4.50928	30.6923	-0.146919	0.883824	-43.9769
YGR097W	-68.1676	47.1434	-1.44596	0.154823	-20.1359	66.6708	-0.30202	0.763969	80.7566	66.6708	1.21128	0.231845	81.5312	66.6708	1.22289	0.227467	117.412	66.6708	1.76108	0.0847302	263.373	94.2867	2.79332	0.00752423	24.9867	94.2867	0.265007	0.792163	-176.672	94.2867	-1.87377	0.0671863	-40.5768	94.2867	-0.430356	0.668904	-188.046	94.2867	-1.9944	0.0519265	-162.467	94.2867	-1.72312	0.0914415	-148.234	136.091	-1.08922	0.281609	-87.2628
YGR100W	-23.5241	15.485	-1.51915	0.135424	28.8435	21.8992	1.3171	0.194189	14.3669	21.8992	0.65605	0.514991	0.0354142	21.8992	0.00161715	0.998717	-14.9782	21.8992	-0.683961	0.497358	16.4292	30.9701	0.530486	0.598273	26.5396	30.9701	0.856943	0.395825	67.0838	30.9701	2.16608	0.0354101	29.8685	30.9701	0.964432	0.339766	58.4657	30.9701	1.88781	0.0652339	26.869	30.9701	0.867579	0.390033	-149.299	44.7015	-3.33992	0.00164799	-131.1
YGR113W	-3.40766	6.05461	-0.56282	0.576233	10.121	8.56252	1.18201	0.243148	2.86569	8.56252	0.334679	0.739356	3.55427	8.56252	0.415096	0.67996	-8.50836	8.56252	-0.993675	0.325469	-28.8312	12.1092	-2.38093	0.0213734	-17.5772	12.1092	-1.45156	0.153267	19.9576	12.1092	1.64813	0.105996	-4.75737	12.1092	-0.392872	0.69619	19.8816	12.1092	1.64185	0.107296	9.19282	12.1092	0.759158	0.451549	6.1704	17.4782	0.353035	0.725641	9.87321
YGR134W	-0.992447	14.8838	-0.0666797	0.947119	-27.9109	21.0488	-1.32601	0.191246	13.045	21.0488	0.61975	0.538416	11.9155	21.0488	0.566086	0.574028	75.521	21.0488	3.58789	0.000792076	22.0125	29.7676	0.739481	0.463293	42.3443	29.7676	1.4225	0.161485	-56.0602	29.7676	-1.88326	0.0658609	-37.1289	29.7676	-1.24729	0.218469	-111.232	29.7676	-3.73669	0.000504506	-100.445	29.7676	-3.37431	0.001491	-31.4135	42.9658	-0.73113	0.46833	59.4549
YGR146C	124.001	102.681	1.20764	0.233229	-112.132	145.212	-0.772194	0.443865	-206.943	145.212	-1.4251	0.160734	-74.9449	145.212	-0.516105	0.608201	59.6415	145.212	0.410719	0.683145	-74.8272	205.361	-0.364368	0.717217	289.323	205.361	1.40885	0.165462	-148.657	205.361	-0.723881	0.472727	93.8787	205.361	0.457139	0.649677	-164.561	205.361	-0.801325	0.426976	-228.561	205.361	-1.11297	0.271383	-162.506	296.414	-0.548241	0.586121	408.882
YGR154C	-27.008	12.1789	-2.21761	0.031453	3.55512	17.2236	0.20641	0.837362	28.5587	17.2236	1.65812	0.103954	28.9949	17.2236	1.68344	0.0989211	7.12531	17.2236	0.413696	0.680979	17.3498	24.3578	0.712292	0.479805	-22.532	24.3578	-0.925043	0.359669	3.1046	24.3578	0.127458	0.899121	18.6581	24.3578	0.766002	0.447505	-5.15378	24.3578	-0.211587	0.833344	-21.3178	24.3578	-0.875193	0.38592	-3.55459	35.1574	-0.101105	0.919897	-46.8598
YGR157W	104.531	60.0559	1.74056	0.0883055	116.17	84.9318	1.3678	0.177878	-111.347	84.9318	-1.31101	0.196223	1.04037	84.9318	0.0122495	0.990278	-97.6582	84.9318	-1.14984	0.256026	-409.529	120.112	-3.40957	0.00134488	-246.217	120.112	-2.0499	0.0459768	39.7952	120.112	0.331318	0.741877	-103.206	120.112	-0.85925	0.394564	186.819	120.112	1.55537	0.126566	-37.0153	120.112	-0.308174	0.759312	529.779	173.366	3.05583	0.00369334	194.931
YGR191W	58.7646	121.486	0.483715	0.630834	5.45681	171.807	0.0317612	0.974797	-50.3514	171.807	-0.293069	0.770759	-47.8883	171.807	-0.278733	0.781672	-179.367	171.807	-1.044	0.301824	590.563	242.972	2.43058	0.018945	172.758	242.972	0.71102	0.480586	-24.5186	242.972	-0.100911	0.92005	9.25015	242.972	0.0380709	0.969792	57.2315	242.972	0.235548	0.814807	-33.8762	242.972	-0.139424	0.889711	-908.595	350.7	-2.59081	0.0127133	-556.028
YGR194C	31.6778	14.2341	2.22549	0.0308836	21.3335	20.1301	1.05979	0.294658	-44.308	20.1301	-2.20109	0.0326769	-32.5127	20.1301	-1.61513	0.112976	-55.2997	20.1301	-2.74712	0.00849706	-39.5871	28.4682	-1.39057	0.170905	-22.4149	28.4682	-0.787367	0.43502	80.2544	28.4682	2.81909	0.00702735	-5.80448	28.4682	-0.203893	0.839317	71.0263	28.4682	2.49493	0.0161689	44.0115	28.4682	1.54599	0.128815	-3.1942	41.0903	-0.0777362	0.938368	-1.21401
YGR199W	52.8008	24.2093	2.18101	0.0342207	-27.9208	34.2371	-0.815513	0.418892	-29.6469	34.2371	-0.865929	0.390928	-0.989953	34.2371	-0.0289146	0.977055	16.0712	34.2371	0.469407	0.640949	-38.5876	48.4186	-0.796959	0.429482	-38.0589	48.4186	-0.786039	0.43579	-26.6237	48.4186	-0.549865	0.585016	-72.0686	48.4186	-1.48845	0.143312	-35.6631	48.4186	-0.736559	0.465052	-92.6483	48.4186	-1.91349	0.0617877	30.0995	69.8862	0.430693	0.668661	127.158
YGR201C	-4794.9	5971.29	-0.802992	0.426022	-5231.35	8444.67	-0.619485	0.538588	23426.3	8444.67	2.7741	0.00791578	6540.6	8444.67	0.774523	0.442501	26629.8	8444.67	3.15344	0.00281058	-21761	11942.6	-1.82214	0.0748005	2966.84	11942.6	0.248425	0.804888	-42066.1	11942.6	-3.52236	0.000963597	-12475.4	11942.6	-1.04462	0.301542	-45160.2	11942.6	-3.78144	0.0004398	-34597.7	11942.6	-2.897	0.00570417	32327.9	17237.6	1.87543	0.0669537	35161
YGR258C	-24.589	18.5043	-1.32883	0.19032	-20.5996	26.169	-0.787177	0.43513	25.3718	26.169	0.969537	0.33724	14.3811	26.169	0.549549	0.585231	1.43801	26.169	0.0549509	0.95641	119.417	37.0085	3.22674	0.00228283	47.8935	37.0085	1.29412	0.201946	-28.7451	37.0085	-0.776716	0.441218	57.0985	37.0085	1.54285	0.129574	-27.8935	37.0085	-0.753704	0.454787	10.2192	37.0085	0.276131	0.783658	-99.5172	53.4172	-1.86302	0.0687155	-140.799
YGR267C	-94.8988	35.5104	-2.67242	0.0103183	10.4778	50.2193	0.20864	0.835631	72.2785	50.2193	1.43926	0.156705	103.195	50.2193	2.0549	0.0454711	130.522	50.2193	2.59905	0.0124502	58.2782	71.0208	0.820579	0.416029	12.7225	71.0208	0.179137	0.8586	-163.627	71.0208	-2.30392	0.0256954	-65.9509	71.0208	-0.928614	0.357834	-115.104	71.0208	-1.62071	0.111771	-219.548	71.0208	-3.09131	0.00334597	84.2352	102.51	0.821729	0.41538	33.755
YHL024W	1042.86	151.469	6.88496	1.22162e-08	-343.868	214.209	-1.60529	0.115129	-1354.03	214.209	-6.32108	8.77617e-08	-742.998	214.209	-3.46857	0.00113039	-311.272	214.209	-1.45312	0.152835	128.912	302.937	0.42554	0.672385	359.842	302.937	1.18784	0.240863	467.887	302.937	1.5445	0.129174	81.9816	302.937	0.270622	0.787867	150.78	302.937	0.497726	0.620998	193.469	302.937	0.638645	0.526154	-194.525	437.252	-0.44488	0.658448	211.57
YHL030W	69.1401	15.1637	4.55959	3.66411e-05	-19.7319	21.4447	-0.920131	0.362203	-92.2452	21.4447	-4.30155	8.5108e-05	-51.1036	21.4447	-2.38305	0.0212644	-83.1625	21.4447	-3.87801	0.000326302	70.2968	30.3273	2.31794	0.0248551	18.91	30.3273	0.623529	0.535952	84.7335	30.3273	2.79397	0.00751134	21.0569	30.3273	0.694322	0.490898	93.3533	30.3273	3.07819	0.0034707	38.8103	30.3273	1.27971	0.206927	-95.6498	43.7737	-2.1851	0.0339015	-78.2712
YHR037W	102.962	41.983	2.45248	0.0179553	18.2339	59.3729	0.307108	0.760118	-131.766	59.3729	-2.21929	0.0313304	-26.0447	59.3729	-0.438663	0.662916	-118.665	59.3729	-1.99863	0.0514508	8.51153	83.966	0.101369	0.919689	-135.951	83.966	-1.61911	0.112114	164.519	83.966	1.95935	0.0560183	5.07449	83.966	0.0604351	0.952065	153.954	83.966	1.83353	0.0730603	94.4502	83.966	1.12486	0.266359	-162.125	121.194	-1.33773	0.187423	-101.847
YHR041C	57.5767	29.5059	1.95137	0.056988	-17.4888	41.7276	-0.419119	0.677039	42.131	41.7276	1.00967	0.317825	-37.4806	41.7276	-0.898221	0.373646	-22.1593	41.7276	-0.531046	0.597888	-142.336	59.0117	-2.412	0.019823	-20.2547	59.0117	-0.343231	0.732955	-152.565	59.0117	-2.58533	0.0128908	14.0542	59.0117	0.23816	0.812792	-97.8412	59.0117	-1.658	0.103979	10.2892	59.0117	0.174358	0.862333	203.933	85.1761	2.39425	0.0206958	144.032
YHR042W	-24.7539	193.33	-0.12804	0.898664	-315.665	273.41	-1.15455	0.254111	401.361	273.41	1.46798	0.14877	296.754	273.41	1.08538	0.283289	538.784	273.41	1.97061	0.0546748	-511.79	386.66	-1.32362	0.192032	-7.66811	386.66	-0.0198317	0.984262	-1343.22	386.66	-3.47391	0.00111267	-350.268	386.66	-0.905882	0.369619	-1293.89	386.66	-3.34633	0.0016176	-930.242	386.66	-2.40584	0.0201221	1312.99	558.096	2.35263	0.0228796	1998.78
YHR051W	139.107	71.4119	1.94796	0.0574062	75.2417	100.992	0.745028	0.459964	-215.772	100.992	-2.13653	0.0378727	-203.732	100.992	-2.01731	0.0493942	-305.061	100.992	-3.02065	0.00407089	-137.167	142.824	-0.960391	0.341773	-41.2159	142.824	-0.288579	0.774173	539.581	142.824	3.77795	0.000444552	-10.0091	142.824	-0.0700803	0.944427	419.058	142.824	2.93409	0.00515939	441.019	142.824	3.08785	0.00337846	-258.126	206.148	-1.25214	0.216715	-75.7474
YHR123W	37.4703	12.8265	2.92133	0.00534108	7.89781	18.1393	0.435397	0.665267	-30.8628	18.1393	-1.70143	0.09547	-27.7893	18.1393	-1.53199	0.132228	-52.9291	18.1393	-2.91792	0.00539065	-63.8111	25.6529	-2.48748	0.0164703	-9.18846	25.6529	-0.358184	0.721809	16.2892	25.6529	0.634983	0.528519	10.9717	25.6529	0.427697	0.670825	35.0947	25.6529	1.36806	0.177798	53.4404	25.6529	2.08321	0.0426972	66.7895	37.0268	1.80382	0.0776712	42.3735
YHR133C	61.7248	14.569	4.23672	0.000104897	-7.57697	20.6037	-0.367749	0.714712	-65.3753	20.6037	-3.17299	0.00265956	-59.722	20.6037	-2.89861	0.0056795	-75.2246	20.6037	-3.65103	0.000654751	-29.1552	29.138	-1.00059	0.322149	8.76082	29.138	0.300666	0.764995	60.4731	29.138	2.07541	0.0434467	27.3489	29.138	0.938601	0.352734	67.5481	29.138	2.31821	0.0248387	56.9262	29.138	1.95368	0.0567058	17.6618	42.0571	0.419948	0.676437	6.17494
YIL007C	14.8209	33.824	0.438177	0.663266	-46.4728	47.8344	-0.971537	0.336255	-81.5344	47.8344	-1.70452	0.0948879	34.1693	47.8344	0.714325	0.478559	121.092	47.8344	2.53148	0.014762	112.022	67.648	1.65596	0.104393	3.6327	67.648	0.0537	0.957402	-67.9296	67.648	-1.00416	0.320442	-41.1386	67.648	-0.608127	0.546031	-99.4464	67.648	-1.47006	0.148209	-135.99	67.648	-2.01026	0.0501622	99.3344	97.6415	1.01734	0.314201	13.3059
YIL039W	127.582	56.0962	2.27434	0.0275532	-139.461	79.3321	-1.75794	0.0852685	-33.2559	79.3321	-0.419199	0.676981	-89.895	79.3321	-1.13315	0.262899	69.7171	79.3321	0.878801	0.38398	-61.801	112.192	-0.550848	0.584347	111.827	112.192	0.996741	0.323995	-137.032	112.192	-1.2214	0.228026	1.08113	112.192	0.00963641	0.992352	-241.959	112.192	-2.15664	0.0361814	-101.821	112.192	-0.907556	0.368743	50.079	161.936	0.309252	0.758497	295.895
YIL041W	17.1334	40.3533	0.424586	0.673076	40.9261	57.0681	0.717145	0.476834	30.3243	57.0681	0.53137	0.597665	53.0549	57.0681	0.929677	0.357289	63.4293	57.0681	1.11147	0.272021	-179.423	80.7065	-2.22315	0.0310514	-112.904	80.7065	-1.39895	0.168393	-142.268	80.7065	-1.76279	0.0844382	-59.491	80.7065	-0.737127	0.464709	-133.052	80.7065	-1.64859	0.105902	-183.648	80.7065	-2.2755	0.0274778	109.368	116.49	0.93886	0.352603	198.352
YIL047C	266.32	352.482	0.755557	0.453685	-275.791	498.484	-0.553259	0.582709	27.8485	498.484	0.0558664	0.955685	510.675	498.484	1.02445	0.310865	801.413	498.484	1.6077	0.114599	-48.2476	704.963	-0.0684399	0.945726	-87.4498	704.963	-0.124049	0.901806	-1996.53	704.963	-2.8321	0.00678823	-495.463	704.963	-0.702821	0.485634	-1650.79	704.963	-2.34166	0.0234882	-1553.35	704.963	-2.20345	0.0324992	920.44	1017.53	0.904586	0.370299	1132.94
YIL067C	27.7328	14.2788	1.94224	0.0581141	-19.8918	20.1933	-0.985073	0.329632	-11.4597	20.1933	-0.5675	0.573075	-22.3359	20.1933	-1.10611	0.27431	-16.8384	20.1933	-0.833863	0.408576	38.1136	28.5576	1.33462	0.18843	52.4723	28.5576	1.83742	0.0724742	-14.9733	28.5576	-0.52432	0.60252	39.8465	28.5576	1.3953	0.169483	-18.616	28.5576	-0.651877	0.517656	0.692616	28.5576	0.0242533	0.980753	-72.2452	41.2193	-1.7527	0.0861746	-73.4091
YIL074C	-63.3151	81.5347	-0.776542	0.44132	26.6267	115.308	0.230919	0.81838	144.672	115.308	1.25466	0.215804	19.6527	115.308	0.170437	0.865398	-69.9833	115.308	-0.606928	0.54682	378.249	163.069	2.31956	0.0247594	42.5175	163.069	0.260732	0.795438	-50.0957	163.069	-0.307204	0.760045	16.5632	163.069	0.101572	0.919529	24.6217	163.069	0.150989	0.880631	-4.02439	163.069	-0.024679	0.980415	-589.187	235.37	-2.50323	0.0158391	-456.464
YIL130W	-8.16323	16.2695	-0.501752	0.618184	-2.07887	23.0085	-0.0903521	0.928391	10.9279	23.0085	0.474952	0.637021	11.2534	23.0085	0.489098	0.627047	-15.971	23.0085	-0.694135	0.491014	83.2167	32.5389	2.55745	0.0138307	26.9909	32.5389	0.829496	0.411017	-2.95053	32.5389	-0.090677	0.928135	33.2288	32.5389	1.0212	0.312386	-3.44832	32.5389	-0.105975	0.916053	6.99907	32.5389	0.215099	0.830621	-122.798	46.9659	-2.61463	0.0119665	-111.363
YIR016W	135.55	62.1003	2.18275	0.0340844	-63.8828	87.8232	-0.727403	0.470587	-167.064	87.8232	-1.90228	0.063272	3.86799	87.8232	0.044043	0.965057	102.964	87.8232	1.1724	0.246945	1.89234	124.201	0.0152361	0.987908	22.9555	124.201	0.184826	0.854161	-125.58	124.201	-1.01111	0.317142	-88.02	124.201	-0.708692	0.482016	-179.495	124.201	-1.4452	0.155036	-120.562	124.201	-0.9707	0.336667	86.6292	179.268	0.483238	0.63117	110.02
YIR019C	48.7446	23.5453	2.07025	0.0439482	-44.9021	33.298	-1.34849	0.183963	-49.5989	33.298	-1.48954	0.143024	0.223983	33.298	0.00672662	0.994661	37.0241	33.298	1.1119	0.271836	3.06111	47.0905	0.0650047	0.948446	11.628	47.0905	0.246929	0.806039	-65.4351	47.0905	-1.38956	0.17121	14.318	47.0905	0.304052	0.76243	-89.5789	47.0905	-1.90227	0.0632735	-86.5878	47.0905	-1.83875	0.0722747	65.5202	67.9693	0.963966	0.339997	68.0738
YIR037W	175.764	110.091	1.59654	0.11707	57.8654	155.692	0.371667	0.711811	-332.909	155.692	-2.13826	0.0377244	143.866	155.692	0.924047	0.360182	-185.1	155.692	-1.18889	0.240455	36.9605	220.181	0.167864	0.867411	-230.583	220.181	-1.04724	0.300345	-59.316	220.181	-0.269396	0.788804	218.739	220.181	0.993451	0.325578	224.299	220.181	1.0187	0.31356	-135.394	220.181	-0.614923	0.541572	-58.117	317.804	-0.182871	0.855686	-569.467
YIR039C	0.601458	7.78476	0.077261	0.938744	-7.68374	11.0093	-0.697932	0.488659	21.604	11.0093	1.96234	0.0556584	13.9698	11.0093	1.26891	0.210721	-2.74723	11.0093	-0.249537	0.804033	-41.6137	15.5695	-2.67277	0.0103091	14.7315	15.5695	0.946174	0.348899	-25.8447	15.5695	-1.65996	0.103582	6.64448	15.5695	0.426762	0.671501	-33.3389	15.5695	-2.1413	0.0374657	-24.7713	15.5695	-1.59101	0.118311	27.6652	22.4727	1.23106	0.224425	53.9035
YJL070C	-12.4863	16.6435	-0.750221	0.456861	19.6721	23.5375	0.835781	0.407507	-11.5794	23.5375	-0.491958	0.625039	19.8979	23.5375	0.845374	0.402185	-34.2622	23.5375	-1.45565	0.152138	64.3457	33.287	1.93306	0.0592661	12.687	33.287	0.38114	0.704817	9.87708	33.287	0.296725	0.767984	47.0247	33.287	1.41271	0.164331	59.0037	33.287	1.77258	0.0827803	33.9543	33.287	1.02005	0.312928	-95.7225	48.0456	-1.99232	0.0521618	-160.525
YJL082W	15.6046	10.2516	1.52216	0.134669	-10.3358	14.498	-0.71291	0.479426	-45.1198	14.498	-3.11214	0.00315665	1.48445	14.498	0.10239	0.918883	-37.0713	14.498	-2.55699	0.0138467	51.5142	20.5033	2.51249	0.0154785	27.0641	20.5033	1.31999	0.193232	23.1922	20.5033	1.13115	0.263732	50.5456	20.5033	2.46525	0.0174002	64.3082	20.5033	3.13648	0.00294811	16.7606	20.5033	0.817462	0.417789	-72.2993	29.5939	-2.44305	0.0183758	-101.06
YJL137C	73.1353	70.7522	1.03368	0.306574	-61.816	100.059	-0.617797	0.539691	-206.581	100.059	-2.0646	0.0445031	70.7591	100.059	0.707176	0.482949	117.33	100.059	1.17261	0.24686	284.545	141.504	2.01086	0.0500965	-60.8505	141.504	-0.430025	0.669142	14.8259	141.504	0.104774	0.917001	15.2959	141.504	0.108095	0.914381	-131.259	141.504	-0.927595	0.358357	-99.7392	141.504	-0.704849	0.484383	-191.455	204.244	-0.937383	0.353354	-204.992
YJL154C	2.81186	14.9504	0.188079	0.851624	15.9748	21.143	0.755557	0.453685	-32.7221	21.143	-1.54765	0.128414	-5.34355	21.143	-0.252733	0.801577	-0.20939	21.143	-0.00990348	0.99214	42.7992	29.9008	1.43138	0.158939	42.3018	29.9008	1.41474	0.163736	27.5081	29.9008	0.919978	0.362282	32.0142	29.9008	1.07068	0.28978	-5.88533	29.9008	-0.196829	0.84481	-19.0824	29.9008	-0.638191	0.526447	-89.105	43.1581	-2.06462	0.0445013	-77.0728
YJL196C	165.823	70.5123	2.35169	0.0229311	-127.908	99.7194	-1.28268	0.205895	-140.148	99.7194	-1.40543	0.166471	-18.8582	99.7194	-0.189113	0.850819	75.5404	99.7194	0.757529	0.452514	-160.305	141.025	-1.13672	0.261418	-82.7559	141.025	-0.586819	0.560133	-246.542	141.025	-1.74822	0.0869552	-158.626	141.025	-1.12481	0.266381	-215.036	141.025	-1.52481	0.134007	-151.646	141.025	-1.07532	0.287721	620.252	203.551	3.04715	0.00378331	511.53
YJR002W	-27.2069	17.828	-1.52608	0.133691	31.3059	25.2125	1.24168	0.220516	1.88595	25.2125	0.0748021	0.94069	-8.76639	25.2125	-0.3477	0.729618	-26.3665	25.2125	-1.04577	0.301015	8.10973	35.6559	0.227444	0.821065	5.18488	35.6559	0.145414	0.885006	90.5876	35.6559	2.54061	0.0144284	-12.1084	35.6559	-0.33959	0.735678	72.5772	35.6559	2.03549	0.0474616	83.5772	35.6559	2.34399	0.0233577	-95.2004	51.4649	-1.84981	0.0706335	-27.8368
YJR052W	-2.45747	14.7498	-0.16661	0.868391	5.31916	20.8594	0.255	0.799835	-10.3267	20.8594	-0.495064	0.622861	-11.0202	20.8594	-0.528307	0.599772	-16.1518	20.8594	-0.774316	0.442622	83.1967	29.4997	2.82026	0.00700555	44.7787	29.4997	1.51794	0.135728	25.1772	29.4997	0.853476	0.397724	31.0433	29.4997	1.05233	0.298029	11.3294	29.4997	0.384051	0.702672	35.9597	29.4997	1.21899	0.228931	-138.363	42.5791	-3.24956	0.00213862	-118.612
YJR060W	-24.6584	12.3757	-1.99249	0.0521432	-4.4733	17.5018	-0.25559	0.799382	10.0221	17.5018	0.57263	0.569624	22.192	17.5018	1.26798	0.21105	34.6551	17.5018	1.98008	0.0535656	40.5871	24.7513	1.63979	0.107725	-5.19755	24.7513	-0.209991	0.834582	-27.4691	24.7513	-1.1098	0.27273	-10.3378	24.7513	-0.417665	0.678094	-11.3557	24.7513	-0.458792	0.648498	-19.7021	24.7513	-0.796002	0.430033	35.7536	35.7254	1.00079	0.322053	-10.7463
YJR062C	14.5618	7.61783	1.91154	0.0620433	-5.59225	10.7732	-0.519087	0.606136	-11.391	10.7732	-1.05734	0.29576	-8.67057	10.7732	-0.804825	0.424973	-42.2426	10.7732	-3.92107	0.000285347	-10.1116	15.2357	-0.663678	0.510139	9.1948	15.2357	0.603506	0.549074	31.676	15.2357	2.07907	0.0430935	41.3493	15.2357	2.71399	0.00926494	49.1935	15.2357	3.22884	0.00226914	24.7288	15.2357	1.62309	0.11126	-23.8019	21.9908	-1.08236	0.284616	-46.0284
YJR094C	394.569	87.5148	4.5086	4.33359e-05	-195.586	123.765	-1.58031	0.120744	-506.325	123.765	-4.09103	0.000167095	-103.168	123.765	-0.833584	0.408732	-222.538	123.765	-1.79808	0.0785897	165.913	175.03	0.947913	0.348022	6.50521	175.03	0.0371663	0.97051	112.814	175.03	0.644542	0.522358	100.491	175.03	0.574136	0.568614	114.333	175.03	0.653219	0.516798	-80.9704	175.03	-0.46261	0.645779	124.219	252.633	0.491695	0.625223	-32.6376
YJR120W	37.8764	15.0858	2.51073	0.0155465	11.7848	21.3346	0.552381	0.583305	-38.216	21.3346	-1.79127	0.0796903	-28.818	21.3346	-1.35077	0.183238	-77.8301	21.3346	-3.64807	0.000660636	-37.2031	30.1716	-1.23305	0.223689	-33.5405	30.1716	-1.11166	0.27194	83.6936	30.1716	2.77392	0.00791952	-3.61308	30.1716	-0.119751	0.905191	102.221	30.1716	3.388	0.00143257	81.1925	30.1716	2.69102	0.00983406	-31.1008	43.549	-0.714157	0.478662	-19.1111
YJR121W	1836.33	844.408	2.17469	0.0347198	105.063	1194.17	0.0879793	0.930267	-2161.98	1194.17	-1.81044	0.0766226	-776.924	1194.17	-0.650596	0.518475	-2617.61	1194.17	-2.19198	0.0333693	-1692.67	1688.82	-1.00228	0.321341	-1172.05	1688.82	-0.694007	0.491094	1357.21	1688.82	0.803643	0.425649	-945.393	1688.82	-0.559796	0.578277	2610.75	1688.82	1.54591	0.128835	1609.74	1688.82	0.953175	0.345378	-364.804	2437.6	-0.149657	0.881675	2470.06
YJR126C	10.8616	37.5598	0.289181	0.773715	17.7759	53.1176	0.334651	0.739377	-127.074	53.1176	-2.39231	0.0207933	100.002	53.1176	1.88266	0.0659453	15.2749	53.1176	0.287567	0.774943	120.845	75.1197	1.6087	0.114379	-59.0359	75.1197	-0.785892	0.435875	17.9545	75.1197	0.239012	0.812136	29.4016	75.1197	0.391397	0.697273	99.2401	75.1197	1.32109	0.192866	-127.66	75.1197	-1.69943	0.0958491	-76.5264	108.426	-0.705794	0.4838	-260.709
YJR135W-A	48.4175	16.8832	2.86779	0.00617048	-2.19347	23.8765	-0.0918672	0.927194	-69.6281	23.8765	-2.91618	0.00541613	-39.551	23.8765	-1.65648	0.104286	-82.6268	23.8765	-3.46059	0.00115734	15.7989	33.7664	0.467887	0.642028	-2.79365	33.7664	-0.0827345	0.934414	102.087	33.7664	3.02332	0.00404111	44.4648	33.7664	1.31683	0.194279	115.991	33.7664	3.43509	0.00124772	73.2941	33.7664	2.17062	0.035045	-91.3594	48.7377	-1.87451	0.0670821	-117.825
YJR145C	-34.8277	52.1593	-0.667718	0.507579	-45.8505	73.7644	-0.621581	0.537221	164.103	73.7644	2.2247	0.0309402	15.8378	73.7644	0.214707	0.830924	246.775	73.7644	3.34545	0.00162172	-26.3087	104.319	-0.252195	0.80199	76.8581	104.319	0.736764	0.464928	-318.916	104.319	-3.05713	0.00368001	-226.477	104.319	-2.17102	0.0350133	-442.674	104.319	-4.24348	0.00010264	-256.894	104.319	-2.46259	0.0175144	80.0737	150.571	0.531801	0.597369	365.817
YKL013C	-133.545	82.4494	-1.61973	0.111983	-74.1505	116.601	-0.635933	0.527905	-53.6097	116.601	-0.459771	0.647801	316.822	116.601	2.71715	0.00918897	369.619	116.601	3.16994	0.0026826	279.535	164.899	1.69519	0.0966551	-66.0003	164.899	-0.400248	0.690788	-379.542	164.899	-2.30167	0.0258331	110.434	164.899	0.669706	0.506322	-275.999	164.899	-1.67375	0.100823	-586.053	164.899	-3.55402	0.00087673	294.405	238.011	1.23694	0.222254	-139.002
YKL033W	-0.600021	7.76767	-0.077246	0.938756	12.0575	10.9851	1.09762	0.277964	11.7744	10.9851	1.07185	0.28926	-13.5492	10.9851	-1.23341	0.223557	-14.5021	10.9851	-1.32016	0.193177	-33.2074	15.5353	-2.13754	0.0377861	1.44832	15.5353	0.0932278	0.926119	4.03043	15.5353	0.259437	0.796431	-12.3019	15.5353	-0.791866	0.432417	8.39529	15.5353	0.5404	0.591473	11.6697	15.5353	0.751171	0.456295	37.7776	22.4233	1.68475	0.0986674	28.5801
YKL045W	20.9237	10.2988	2.03167	0.0478618	-4.8491	14.5646	-0.332937	0.740663	-29.1798	14.5646	-2.00347	0.0509112	-37.816	14.5646	-2.59642	0.0125335	-31.072	14.5646	-2.13338	0.0381434	-35.0631	20.5975	-1.7023	0.0953061	5.73814	20.5975	0.278584	0.781786	71.3867	20.5975	3.46579	0.0011397	7.82195	20.5975	0.379752	0.70584	60.0002	20.5975	2.91298	0.00546316	46.7291	20.5975	2.26868	0.0279221	-3.60941	29.73	-0.121407	0.903887	28.1726
YKL051W	-16.0365	28.0451	-0.571811	0.570175	-10.1987	39.6618	-0.257142	0.798191	63.8369	39.6618	1.60953	0.114197	33.2369	39.6618	0.838009	0.406267	51.7789	39.6618	1.30551	0.198073	76.5392	56.0902	1.36457	0.178886	-56.8983	56.0902	-1.01441	0.315583	-125.494	56.0902	-2.23736	0.030043	-82.5625	56.0902	-1.47196	0.147697	-99.3621	56.0902	-1.77147	0.0829662	-89.6415	56.0902	-1.59817	0.116708	41.1501	80.9592	0.508282	0.613633	64.0565
YKL067W	268.589	174.745	1.53703	0.130991	-259.769	247.127	-1.05116	0.298562	-386.496	247.127	-1.56396	0.124536	-131.07	247.127	-0.530373	0.59835	298.681	247.127	1.20862	0.232856	-101.164	349.49	-0.289462	0.773501	233.747	349.49	0.668822	0.506881	-257.96	349.49	-0.738105	0.46412	52.4617	349.49	0.150109	0.881321	-239.08	349.49	-0.684081	0.497283	-460.942	349.49	-1.3189	0.193593	22.2889	504.446	0.0441849	0.964944	197.57
YKL084W	36.1618	23.5119	1.53802	0.130749	-65.5354	33.2508	-1.97094	0.0546356	-52.9596	33.2508	-1.59273	0.117925	-2.69314	33.2508	-0.0809948	0.93579	41.0197	33.2508	1.23365	0.223469	52.8646	47.0238	1.12421	0.266633	26.1612	47.0238	0.55634	0.580618	-48.2753	47.0238	-1.02662	0.309856	24.3312	47.0238	0.517424	0.607287	-70.6686	47.0238	-1.50283	0.139574	-132.534	47.0238	-2.81844	0.00703947	58.6599	67.873	0.86426	0.391834	66.747
YKL104C	233.902	58.5476	3.99508	0.000226282	-41.0826	82.7989	-0.496174	0.622084	-278.975	82.7989	-3.36931	0.00151291	-218.271	82.7989	-2.63616	0.0113261	-210.763	82.7989	-2.54548	0.0142531	-50.0193	117.095	-0.427167	0.671208	3.08659	117.095	0.0263596	0.979082	220.848	117.095	1.88605	0.0654755	32.6045	117.095	0.278444	0.781893	167.82	117.095	1.43319	0.158422	167.495	117.095	1.43041	0.159213	18.1758	169.012	0.107541	0.914817	155.225
YKL114C	-1.4896	6.80206	-0.218993	0.827604	-6.54765	9.61957	-0.68066	0.499427	20.6764	9.61957	2.14941	0.0367815	-14.9363	9.61957	-1.55269	0.127205	-15.3146	9.61957	-1.59203	0.118082	-8.86977	13.6041	-0.651991	0.517583	20.9086	13.6041	1.53693	0.131017	15.7299	13.6041	1.15626	0.25342	7.80065	13.6041	0.573404	0.569105	4.18458	13.6041	0.307597	0.759748	40.6793	13.6041	2.99022	0.0044264	-38.8875	19.6359	-1.98043	0.0535256	0.517955
YKL127W	-4.66643	19.5285	-0.238955	0.81218	-14.7991	27.6175	-0.535858	0.594584	19.9636	27.6175	0.722862	0.473347	13.3599	27.6175	0.483749	0.63081	27.8821	27.6175	1.00958	0.317866	-71.8792	39.0571	-1.84036	0.0720335	-42.7313	39.0571	-1.09407	0.279498	-37.994	39.0571	-0.972783	0.335641	-4.63076	39.0571	-0.118564	0.906126	-12.3146	39.0571	-0.315298	0.753931	-71.6144	39.0571	-1.83358	0.0730524	166.555	56.374	2.95446	0.00488123	124.664
YKL160W	-141.069	62.7033	-2.24979	0.0291846	8.12024	88.6758	0.0915723	0.927427	130.486	88.6758	1.4715	0.147821	129.446	88.6758	1.45977	0.151006	297.4	88.6758	3.35379	0.00158286	190.519	125.407	1.51921	0.135408	-42.8289	125.407	-0.341521	0.734234	-289.465	125.407	-2.30821	0.0254356	-153.571	125.407	-1.22458	0.226835	-262.913	125.407	-2.09649	0.0414482	-224.886	125.407	-1.79326	0.079368	138.611	181.009	0.76577	0.447642	-123.798
YKL163W	906.88	347.751	2.60784	0.012175	-590.244	491.794	-1.20018	0.236082	-1343.9	491.794	-2.73265	0.00882498	-41.5307	491.794	-0.0844473	0.93306	-442.673	491.794	-0.900118	0.372646	858.994	695.502	1.23507	0.222943	187.978	695.502	0.270276	0.788131	-789.032	695.502	-1.13448	0.262347	880.776	695.502	1.26639	0.211614	-171.44	695.502	-0.246499	0.80637	-190.658	695.502	-0.27413	0.785186	8.35079	1003.87	0.00831859	0.993398	-782.893
YKL184W	121.124	33.7121	3.5929	0.000780262	-22.6286	47.6761	-0.474632	0.637248	-179.719	47.6761	-3.76958	0.000456124	-147.384	47.6761	-3.09136	0.00334554	-188.374	47.6761	-3.95113	0.000259751	85.778	67.4241	1.27221	0.209555	91.7624	67.4241	1.36097	0.180013	243.821	67.4241	3.61623	0.000727329	92.2537	67.4241	1.36826	0.177737	190.966	67.4241	2.83231	0.00678452	163.537	67.4241	2.4255	0.0191816	-263.568	97.3184	-2.70831	0.00940271	-107.306
YKL218C	-139.645	73.3898	-1.90279	0.0632038	32.2925	103.789	0.311136	0.757073	325.605	103.789	3.13719	0.0029423	135.501	103.789	1.30554	0.198063	191.389	103.789	1.84402	0.0714889	120.547	146.78	0.821277	0.415635	-56.7583	146.78	-0.386691	0.70073	-345.21	146.78	-2.35189	0.02292	-75.9967	146.78	-0.517761	0.607054	-407.237	146.78	-2.77448	0.00790775	-270.173	146.78	-1.84067	0.0719871	-50.8541	211.858	-0.240039	0.811344	-67.2258
YKR003W	-23.731	17.0539	-1.39152	0.170618	44.8155	24.1179	1.85818	0.0694128	10.7289	24.1179	0.444853	0.658468	18.896	24.1179	0.783483	0.437274	-12.2218	24.1179	-0.506751	0.614699	-27.5007	34.1079	-0.806285	0.424139	-36.9314	34.1079	-1.08278	0.284429	75.574	34.1079	2.21573	0.0315897	-42.4275	34.1079	-1.24392	0.219697	27.5602	34.1079	0.808029	0.423145	39.7907	34.1079	1.16661	0.249252	-51.5691	49.2305	-1.0475	0.300224	4.37214
YKR009C	312.109	86.8672	3.59295	0.000780145	-167.197	122.849	-1.361	0.180005	-440.348	122.849	-3.58447	0.000800257	-251.993	122.849	-2.05125	0.0458399	-153.25	122.849	-1.24747	0.218406	471.167	173.734	2.712	0.00931301	124.786	173.734	0.718259	0.476153	374.358	173.734	2.15477	0.0363354	22.5517	173.734	0.129805	0.897274	112.241	173.734	0.646052	0.521388	55.5938	173.734	0.319993	0.750392	-633.959	250.764	-2.52811	0.0148868	-125.945
YKR042W	4043.07	1145.12	3.53069	0.000939969	-3499.3	1619.44	-2.1608	0.0358395	-3839.34	1619.44	-2.37078	0.0219032	-2623.59	1619.44	-1.62006	0.111911	1127.75	1619.44	0.696381	0.48962	2614.61	2290.24	1.14163	0.259391	3075.77	2290.24	1.34299	0.185725	-1357.22	2290.24	-0.59261	0.556283	662.029	2290.24	0.289065	0.773803	-4912.8	2290.24	-2.1451	0.0371433	-1884.75	2290.24	-0.82295	0.414693	-1887.09	3305.68	-0.570863	0.570812	2238.59
YKR046C	490.753	283.27	1.73246	0.0897507	9.72398	400.604	0.0242733	0.980737	-302.351	400.604	-0.754738	0.454172	549.52	400.604	1.37173	0.176661	-208.527	400.604	-0.52053	0.605138	-1132.55	566.54	-1.99906	0.0514025	-1369.68	566.54	-2.41762	0.0195535	-767.09	566.54	-1.35399	0.182214	-204.774	566.54	-0.361446	0.719386	-302.258	566.54	-0.533517	0.59619	-104.646	566.54	-0.18471	0.854251	1733.7	817.73	2.12014	0.0393025	1288.63
YKR072C	-137.95	53.9936	-2.55493	0.0139185	20.2645	76.3585	0.265387	0.791872	175.345	76.3585	2.29633	0.026161	100.985	76.3585	1.32251	0.192397	173.95	76.3585	2.27807	0.0273124	245.58	107.987	2.27416	0.027565	62.0346	107.987	0.574463	0.568394	-201.357	107.987	-1.86464	0.0684834	-17.7891	107.987	-0.164734	0.86986	-236.136	107.987	-2.18671	0.0337765	-156.511	107.987	-1.44935	0.153881	-303.364	155.866	-1.94632	0.0576088	-230.557
YKR075C	-35.5978	50.1744	-0.709481	0.481531	22.5644	70.9573	0.317999	0.751894	65.1631	70.9573	0.918342	0.363129	43.5491	70.9573	0.613737	0.542348	-12.5552	70.9573	-0.17694	0.860316	205.834	100.349	2.05118	0.0458462	69.3488	100.349	0.691077	0.492916	-56.7623	100.349	-0.56565	0.574322	49.0652	100.349	0.488947	0.627153	-51.66	100.349	-0.514804	0.609103	1.27692	100.349	0.0127248	0.989901	-365.245	144.841	-2.5217	0.0151272	-309.024
YKR080W	-320.822	385.664	-0.83187	0.409689	211.932	545.411	0.388573	0.699346	120.659	545.411	0.221225	0.825875	11.1358	545.411	0.0204173	0.983797	2.68362	545.411	0.00492037	0.996095	2081.98	771.327	2.69922	0.00962735	659.528	771.327	0.855056	0.396858	509.235	771.327	0.660207	0.512344	95.8266	771.327	0.124236	0.901658	329.472	771.327	0.42715	0.671221	169.867	771.327	0.220227	0.826648	-3751.19	1113.31	-3.36939	0.00151255	-3003.76
YKR102W	-54.6628	22.2739	-2.45412	0.0178832	-13.1471	31.5001	-0.417369	0.678309	72.0007	31.5001	2.28573	0.026824	82.1912	31.5001	2.60924	0.0121318	83.3092	31.5001	2.64473	0.0110802	49.7564	44.5478	1.11692	0.269705	-41.8423	44.5478	-0.939266	0.352396	-133.168	44.5478	-2.98933	0.00443717	-47.3176	44.5478	-1.06217	0.293584	-115.17	44.5478	-2.58531	0.0128916	-113.626	44.5478	-2.55066	0.0140688	108.46	64.2992	1.6868	0.0982699	41.6524
YLL003W	8.10735	8.60992	0.941629	0.351197	-8.73744	12.1763	-0.717579	0.476568	-23.1604	12.1763	-1.9021	0.0632967	-24.3856	12.1763	-2.00272	0.0509949	-33.5256	12.1763	-2.75336	0.00835922	19.9722	17.2198	1.15983	0.251974	19.22	17.2198	1.11615	0.270031	71.3626	17.2198	4.14421	0.00014108	29.7767	17.2198	1.72921	0.0903354	60.8172	17.2198	3.53181	0.000936839	49.2182	17.2198	2.85822	0.00633073	-40.7361	24.8547	-1.63897	0.107897	-59.7834
YLL012W	-60.4297	42.1657	-1.43315	0.158434	6.48501	59.6313	0.108752	0.913862	165.749	59.6313	2.77956	0.00780252	14.1964	59.6313	0.23807	0.812862	-20.1769	59.6313	-0.338361	0.736598	122.119	84.3314	1.44809	0.154231	1.59229	84.3314	0.0188813	0.985016	-108.187	84.3314	-1.28288	0.205826	-13.7863	84.3314	-0.163477	0.870844	-107.375	84.3314	-1.27325	0.209191	54.1306	84.3314	0.641879	0.52407	-122.943	121.722	-1.01003	0.317653	-74.8359
YLL032C	-21.2485	8.56208	-2.4817	0.0167076	14.3709	12.1086	1.18683	0.241258	24.7095	12.1086	2.04066	0.046924	22.0262	12.1086	1.81906	0.0752768	41.6106	12.1086	3.43645	0.00124275	20.4619	17.1242	1.19491	0.238116	-10.1661	17.1242	-0.593671	0.555579	-39.5678	17.1242	-2.31065	0.0252892	-37.2358	17.1242	-2.17446	0.0347382	-53.6224	17.1242	-3.13139	0.00299064	-46.6335	17.1242	-2.72326	0.00904383	2.88989	24.7166	0.116921	0.907421	8.32903
YLR005W	-67.0491	24.9061	-2.69208	0.00980711	-5.00179	35.2225	-0.142006	0.887683	89.0661	35.2225	2.52867	0.0148659	66.3132	35.2225	1.8827	0.0659397	121.424	35.2225	3.44734	0.00120352	80.0593	49.8121	1.60722	0.114703	-5.04639	49.8121	-0.101308	0.919737	-137.945	49.8121	-2.76931	0.00801619	-24.7442	49.8121	-0.496751	0.621681	-143.951	49.8121	-2.88988	0.00581468	-126.871	49.8121	-2.54698	0.0141994	11.5039	71.8976	0.160003	0.873564	-41.6744
YLR015W	-30.8029	13.6829	-2.2512	0.0290884	17.9693	19.3505	0.928621	0.35783	-13.767	19.3505	-0.711455	0.480319	40.4935	19.3505	2.09263	0.0418074	10.9651	19.3505	0.566659	0.573642	84.6531	27.3658	3.09339	0.0033266	-14.6594	27.3658	-0.535683	0.594704	13.306	27.3658	0.486226	0.629066	-8.70824	27.3658	-0.318216	0.75173	53.1923	27.3658	1.94376	0.0579257	-4.69718	27.3658	-0.171644	0.864454	-73.4894	39.4991	-1.86053	0.069073	-131.277
YLR141W	30.919	26.3926	1.1715	0.247302	-12.2228	37.3248	-0.327471	0.744766	25.3024	37.3248	0.677897	0.501161	10.0004	37.3248	0.267928	0.789927	50.6281	37.3248	1.35642	0.181446	-68.1269	52.7852	-1.29064	0.20314	-51.3271	52.7852	-0.972376	0.335842	-151.377	52.7852	-2.8678	0.00617033	-39.9699	52.7852	-0.757218	0.452699	-116.789	52.7852	-2.21254	0.0318242	-92.1846	52.7852	-1.74641	0.0872732	172.363	76.1889	2.26231	0.0283423	104.185
YLR153C	461.015	365.435	1.26155	0.213336	-477.124	516.803	-0.923221	0.360608	-119.066	516.803	-0.230389	0.818789	98.096	516.803	0.189813	0.850273	62.0113	516.803	0.11999	0.905002	-1589.39	730.87	-2.17465	0.0347233	-117.472	730.87	-0.160729	0.872996	-959.963	730.87	-1.31345	0.195407	-201.8	730.87	-0.276109	0.783675	-583.538	730.87	-0.798416	0.428645	-395.098	730.87	-0.540585	0.591346	2267.55	1054.92	2.1495	0.0367743	2753.69
YLR180W	-235.945	225.229	-1.04758	0.300192	-6.66183	318.522	-0.0209148	0.983402	453.368	318.522	1.42335	0.16124	95.4859	318.522	0.299778	0.765668	85.4307	318.522	0.26821	0.789712	1179.78	450.458	2.61907	0.0118316	79.5119	450.458	0.176513	0.860649	-302.002	450.458	-0.670434	0.505863	-72.3855	450.458	-0.160693	0.873024	-289.526	450.458	-0.642736	0.523519	-101.653	450.458	-0.225665	0.822441	-1409.72	650.181	-2.1682	0.0352396	-1201.6
YLR192C	51.7898	30.756	1.68389	0.0988337	11.1556	43.4956	0.256476	0.798703	8.77414	43.4956	0.201725	0.841002	-33.2896	43.4956	-0.765357	0.447885	-15.247	43.4956	-0.350541	0.727499	-110.914	61.5121	-1.80313	0.0777805	11.4001	61.5121	0.185332	0.853766	-90.4407	61.5121	-1.47029	0.148146	31.1903	61.5121	0.50706	0.614484	-106.988	61.5121	-1.73931	0.0885272	-67.2836	61.5121	-1.09383	0.279605	63.3147	88.785	0.713124	0.479295	106.044
YLR209C	46.1368	19.4779	2.36867	0.0220145	-31.9261	27.546	-1.15901	0.252307	-28.7482	27.546	-1.04364	0.301988	-12.874	27.546	-0.467362	0.6424	21.6142	27.546	0.784659	0.436591	-54.3721	38.9559	-1.39574	0.169353	-15.9486	38.9559	-0.409401	0.684105	-56.0878	38.9559	-1.43978	0.156558	-16.3953	38.9559	-0.42087	0.675769	-44.4307	38.9559	-1.14054	0.259841	-76.6458	38.9559	-1.9675	0.0550426	100.933	56.228	1.79506	0.0790756	94.6244
YLR224W	-12.4535	29.327	-0.424642	0.673035	9.25151	41.4746	0.223064	0.824452	5.25802	41.4746	0.126777	0.899658	13.7211	41.4746	0.330831	0.742242	-33.9762	41.4746	-0.819206	0.416803	188.767	58.6539	3.21831	0.00233835	53.9131	58.6539	0.919172	0.362699	11.2939	58.6539	0.192551	0.84814	59.68	58.6539	1.01749	0.314128	9.57448	58.6539	0.163237	0.871032	-3.59226	58.6539	-0.061245	0.951424	-296.748	84.6596	-3.50519	0.0010141	-272.195
YLR225C	8.50498	7.91374	1.07471	0.28799	0.920137	11.1917	0.0822159	0.934824	-8.81628	11.1917	-0.787751	0.434797	-20.8002	11.1917	-1.85854	0.069361	-29.3831	11.1917	-2.62544	0.011641	2.97276	15.8275	0.187823	0.851824	16.7602	15.8275	1.05893	0.295043	42.5109	15.8275	2.68589	0.00996551	24.568	15.8275	1.55224	0.127314	53.0649	15.8275	3.35271	0.00158788	47.3889	15.8275	2.99409	0.00437964	-51.2537	22.845	-2.24354	0.0296132	-61.6372
YLR251W	36.5489	50.647	0.72164	0.474091	-46.8156	71.6257	-0.653615	0.516545	-131.147	71.6257	-1.831	0.0734433	93.6623	71.6257	1.30766	0.197348	118.758	71.6257	1.65804	0.10397	30.9385	101.294	0.305432	0.761386	-40.9412	101.294	-0.404182	0.687913	-176.361	101.294	-1.74108	0.0882131	31.7698	101.294	0.313639	0.755183	-55.1293	101.294	-0.54425	0.588842	-265.478	101.294	-2.62087	0.0117776	300.013	146.205	2.05199	0.0457639	-1.97016
YLR274W	79.2589	21.5797	3.67284	0.000612867	-23.6969	30.5184	-0.77648	0.441356	-97.4144	30.5184	-3.19199	0.00252011	-104.525	30.5184	-3.42499	0.00128534	-78.8589	30.5184	-2.58398	0.012935	-1.84928	43.1595	-0.0428476	0.966005	62.5648	43.1595	1.44962	0.153805	92.9962	43.1595	2.15471	0.0363405	39.413	43.1595	0.913195	0.365801	67.9822	43.1595	1.57514	0.121933	82.1271	43.1595	1.90287	0.0631927	-63.9692	62.2953	-1.02687	0.309738	47.1843
YLR395C	284.559	156.348	1.82003	0.0751256	-141.391	221.11	-0.639459	0.525629	-283.559	221.11	-1.28244	0.205979	11.5521	221.11	0.052246	0.958554	176.016	221.11	0.79606	0.43	-267.832	312.696	-0.856525	0.396054	-25.3302	312.696	-0.0810058	0.935781	-252.068	312.696	-0.806111	0.424239	-57.8227	312.696	-0.184917	0.85409	-330.057	312.696	-1.05552	0.296584	-471.37	312.696	-1.50744	0.138391	608.837	451.338	1.34896	0.183813	183.758
YLR404W	31.6717	9.15317	3.46019	0.00115872	-6.80411	12.9445	-0.525636	0.601613	-35.0263	12.9445	-2.70588	0.00946233	-38.8934	12.9445	-3.00462	0.00425473	8.38377	12.9445	0.647669	0.520351	-11.784	18.3063	-0.643712	0.522891	10.7647	18.3063	0.588032	0.559326	29.0412	18.3063	1.5864	0.119354	-9.60689	18.3063	-0.524785	0.602199	-16.9402	18.3063	-0.925374	0.359499	-4.44914	18.3063	-0.243038	0.809033	-0.356517	26.4229	-0.0134927	0.989292	27.4313
YLR413W	-25.9135	24.6093	-1.05299	0.297728	3.20902	34.8028	0.0922058	0.926926	18.4702	34.8028	0.53071	0.598119	42.3367	34.8028	1.21647	0.229879	37.1797	34.8028	1.06829	0.290844	157.378	49.2186	3.19752	0.00248084	-4.15906	49.2186	-0.0845018	0.933016	-33.3041	49.2186	-0.676657	0.50194	-37.8145	49.2186	-0.768296	0.446155	-54.9612	49.2186	-1.11667	0.26981	-28.3191	49.2186	-0.575374	0.567783	-167.273	71.041	-2.3546	0.0227718	-137.284
YLR433C	-7.85325	6.97374	-1.12612	0.265833	38.377	9.86236	3.89126	0.000313132	-1.74496	9.86236	-0.176931	0.860323	-1.64113	9.86236	-0.166403	0.868553	-12.5915	9.86236	-1.27672	0.207974	-33.4044	13.9475	-2.39501	0.0206578	-23.5947	13.9475	-1.69168	0.0973284	35.7411	13.9475	2.56255	0.0136544	-29.7511	13.9475	-2.13308	0.0381694	34.3974	13.9475	2.46621	0.017359	12.7251	13.9475	0.912356	0.366237	-12.5741	20.1315	-0.624601	0.535253	10.033
YLR443W	6.12659	19.3424	0.316745	0.75284	11.1452	27.3542	0.407439	0.685535	-45.4657	27.3542	-1.66211	0.103147	9.76214	27.3542	0.356879	0.72278	23.5102	27.3542	0.859472	0.394443	97.4267	38.6847	2.51848	0.015249	4.96659	38.6847	0.128386	0.898391	11.9672	38.6847	0.309353	0.758421	-21.2483	38.6847	-0.54927	0.585421	-26.4056	38.6847	-0.682585	0.49822	-34.6675	38.6847	-0.896155	0.374737	-63.4324	55.8366	-1.13604	0.2617	-91.6797
YML020W	-4.38751	8.19672	-0.535277	0.594982	10.9905	11.5919	0.948117	0.34792	-14.9333	11.5919	-1.28825	0.203964	8.56478	11.5919	0.738858	0.463667	-4.04569	11.5919	-0.34901	0.728641	37.4773	16.3934	2.28611	0.0267999	-6.79114	16.3934	-0.41426	0.680568	30.6511	16.3934	1.86972	0.0677595	-15.9797	16.3934	-0.974765	0.334667	16.1632	16.3934	0.985956	0.329203	2.05327	16.3934	0.12525	0.90086	-39.625	23.6619	-1.67463	0.100649	-33.9228
YML022W	168.296	42.2762	3.98086	0.000236622	38.7687	59.7876	0.648441	0.519855	-98.3918	59.7876	-1.64569	0.1065	-140.18	59.7876	-2.34464	0.0233218	-248.672	59.7876	-4.15925	0.000134466	-287.608	84.5524	-3.40153	0.00137694	-62.5495	84.5524	-0.739771	0.463118	62.5027	84.5524	0.739218	0.463451	8.9236	84.5524	0.105539	0.916397	191.768	84.5524	2.26804	0.027964	201.884	84.5524	2.38768	0.0210276	235.248	122.041	1.92762	0.0599582	167.718
YML028W	687.142	467.272	1.47054	0.148079	-912.979	660.822	-1.38158	0.173633	-458.295	660.822	-0.693523	0.491395	123.843	660.822	0.187407	0.852148	743.803	660.822	1.12557	0.266061	318.236	934.543	0.340526	0.734978	-235.663	934.543	-0.252169	0.80201	-1718.94	934.543	-1.83933	0.0721875	365.16	934.543	0.390736	0.697758	-1304.47	934.543	-1.39583	0.169324	-1511.37	934.543	-1.61723	0.112521	582.502	1348.9	0.431836	0.667835	222.844
YML034W	-54.5687	23.8935	-2.28383	0.0269447	-3.54732	33.7906	-0.10498	0.916839	46.3427	33.7906	1.37147	0.176741	45.2007	33.7906	1.33767	0.18744	-2.97354	33.7906	-0.087999	0.930251	55.8966	47.7871	1.1697	0.248019	-21.7287	47.7871	-0.454698	0.65142	55.101	47.7871	1.15305	0.254719	15.1284	47.7871	0.316579	0.752965	46.1877	47.7871	0.966531	0.338726	23.7498	47.7871	0.496992	0.621512	-62.5083	68.9747	-0.90625	0.369426	-83.2611
YML049C	37.719	15.8648	2.37752	0.0215498	-12.5677	22.4362	-0.56015	0.578038	-38.6682	22.4362	-1.72347	0.0913775	-27.9908	22.4362	-1.24757	0.218369	-21.0119	22.4362	-0.936518	0.353794	-13.5423	31.7296	-0.426802	0.671472	60.4896	31.7296	1.90641	0.062722	23.3762	31.7296	0.736731	0.464948	35.0399	31.7296	1.10433	0.275073	-5.77957	31.7296	-0.18215	0.856248	-15.7856	31.7296	-0.497502	0.621155	-77.2206	45.7978	-1.68612	0.0984011	28.1183
YML053C	-15.3725	23.3467	-0.658444	0.513466	-6.77342	33.0172	-0.205148	0.838342	-2.51492	33.0172	-0.0761702	0.939607	-12.7342	33.0172	-0.385684	0.701471	129.991	33.0172	3.93708	0.000271422	3.58034	46.6933	0.0766777	0.939205	12.1829	46.6933	0.260912	0.7953	-18.9986	46.6933	-0.40688	0.685943	-82.628	46.6933	-1.76959	0.0832831	-125.116	46.6933	-2.67952	0.010131	-111.084	46.6933	-2.37901	0.0214724	28.2618	67.396	0.419339	0.676879	178.223
YML073C	132.429	65.8806	2.01014	0.0501753	-42.0854	93.1692	-0.451709	0.653556	30.0691	93.1692	0.322737	0.748326	-207.446	93.1692	-2.22655	0.0308076	-179.911	93.1692	-1.93101	0.0595261	-288.676	131.761	-2.19091	0.033452	122.037	131.761	0.926201	0.359073	29.9637	131.761	0.227409	0.821092	-2.51991	131.761	-0.0191248	0.984822	5.77063	131.761	0.0437961	0.965252	165.548	131.761	1.25643	0.215171	80.9772	190.181	0.425791	0.672204	217.704
YML076C	-24.3967	15.3172	-1.59277	0.117916	5.9447	21.6618	0.274433	0.784955	-9.78498	21.6618	-0.451716	0.653551	30.3543	21.6618	1.40129	0.167697	24.2286	21.6618	1.11849	0.26904	39.4187	30.6344	1.28675	0.204484	-15.2732	30.6344	-0.498565	0.620411	-0.980149	30.6344	-0.0319951	0.974611	11.8137	30.6344	0.385635	0.701507	-8.73501	30.6344	-0.285138	0.776792	-53.657	30.6344	-1.75153	0.0863784	29.3376	44.2169	0.663492	0.510257	-1.01198
YML079W	20.1981	18.6146	1.08506	0.283428	16.1757	26.3251	0.614459	0.541875	-42.9881	26.3251	-1.63297	0.109157	-4.8368	26.3251	-0.183734	0.855013	-54.205	26.3251	-2.05906	0.0450532	28.9046	37.2293	0.776395	0.441406	-11.0964	37.2293	-0.298055	0.766975	68.265	37.2293	1.83364	0.0730445	38.935	37.2293	1.04582	0.300994	104.884	37.2293	2.81723	0.00706212	29.8982	37.2293	0.803083	0.425969	-115.366	53.7358	-2.14691	0.0369915	-177.52
YML092C	127.108	32.6528	3.89271	0.000311719	17.1734	46.178	0.371896	0.711641	-112.71	46.178	-2.44077	0.0184788	-128.73	46.178	-2.78769	0.00763699	-149.746	46.178	-3.24279	0.00218044	-65.2515	65.3056	-0.999171	0.322828	-28.0842	65.3056	-0.430042	0.66913	111.599	65.3056	1.70888	0.0940703	20.1245	65.3056	0.308159	0.759323	84.3901	65.3056	1.29223	0.202594	127.955	65.3056	1.95933	0.0560204	4.99532	94.2605	0.0529949	0.957961	53.4968
YML112W	-34.3137	13.3851	-2.56358	0.013619	16.0828	18.9294	0.849622	0.399842	46.8585	18.9294	2.47544	0.0169681	39.6808	18.9294	2.09626	0.0414695	77.9985	18.9294	4.1205	0.00015215	6.98404	26.7702	0.260889	0.795318	-30.6614	26.7702	-1.14536	0.25786	-71.3969	26.7702	-2.66703	0.0104628	-65.2334	26.7702	-2.4368	0.0186593	-118.04	26.7702	-4.40937	5.99647e-05	-66.2527	26.7702	-2.47487	0.0169921	29.7977	38.6394	0.771174	0.444464	81.268
YML116W	-71.2227	95.8884	-0.742766	0.46132	39.3754	135.607	0.290365	0.772814	100.203	135.607	0.738925	0.463627	79.2083	135.607	0.584104	0.561944	29.5598	135.607	0.217982	0.828387	533.881	191.777	2.78387	0.00771445	10.6619	191.777	0.0555956	0.9559	-128.03	191.777	-0.667599	0.507655	-18.2264	191.777	-0.0950396	0.924687	-146.525	191.777	-0.76404	0.448662	-61.3282	191.777	-0.31979	0.750545	-602.725	276.806	-2.17743	0.0345031	-618.611
YML126C	335.2	137.402	2.43955	0.0185339	-224.8	194.316	-1.15688	0.253169	-21.7989	194.316	-0.112183	0.911156	-239.376	194.316	-1.23189	0.224118	-25.1753	194.316	-0.129558	0.897469	-639.021	274.804	-2.32537	0.0244195	-18.617	274.804	-0.0677464	0.946275	-81.6338	274.804	-0.297061	0.767729	-232.152	274.804	-0.844789	0.402509	-411.05	274.804	-1.49579	0.141393	-47.6954	274.804	-0.173561	0.862956	615.075	396.646	1.55069	0.127685	1316.04
YMR011W	-233.675	220.845	-1.0581	0.29542	-31.1539	312.322	-0.0997494	0.920968	636.607	312.322	2.0383	0.0471683	-156.778	312.322	-0.501977	0.618027	-127.243	312.322	-0.407409	0.685557	1020.01	441.69	2.30934	0.0253677	216.593	441.69	0.490373	0.626151	83.5365	441.69	0.189129	0.850806	21.6204	441.69	0.0489493	0.961167	-128.31	441.69	-0.290497	0.772714	300.305	441.69	0.679899	0.499904	-1522.16	637.525	-2.38761	0.0210309	-1017.34
YMR015C	5.47121	73.4858	0.0744525	0.940966	-11.5208	103.925	-0.110857	0.912202	185.673	103.925	1.78661	0.0804519	-35.6313	103.925	-0.342857	0.733234	-158.598	103.925	-1.52609	0.13369	-312.784	146.972	-2.12819	0.0385942	-140.151	146.972	-0.953591	0.345169	-46.3336	146.972	-0.315255	0.753963	-27.1378	146.972	-0.184647	0.854301	2.21336	146.972	0.0150597	0.988048	198.482	146.972	1.35048	0.183331	376.148	212.135	1.77315	0.0826837	395.389
YMR035W	27.1272	12.1295	2.23647	0.0301055	-2.15319	17.1537	-0.125524	0.900644	-27.3114	17.1537	-1.59216	0.118053	-12.8783	17.1537	-0.750762	0.456538	-39.3804	17.1537	-2.29574	0.0261978	-51.0891	24.259	-2.10599	0.0405739	-9.37468	24.259	-0.386442	0.700913	41.0476	24.259	1.69206	0.0972553	1.90649	24.259	0.0785892	0.937693	49.4648	24.259	2.03903	0.0470925	14.3445	24.259	0.591309	0.557147	28.4271	35.0148	0.81186	0.420965	18.2776
YMR056C	784.064	495.512	1.58233	0.120281	-156.71	700.759	-0.223629	0.824015	-1391.39	700.759	-1.98554	0.0529354	324.493	700.759	0.463059	0.645459	1268.61	700.759	1.81034	0.0766382	272.602	991.023	0.275071	0.784467	-7.31696	991.023	-0.00738324	0.99414	-1059.92	991.023	-1.06952	0.290296	-560.936	991.023	-0.566017	0.574075	-1554.98	991.023	-1.56907	0.12334	-2245.99	991.023	-2.26633	0.0280763	465.403	1430.42	0.325361	0.746352	304.251
YMR096W	-6911.75	3500.06	-1.97475	0.0541875	2464.79	4949.83	0.497953	0.620839	6651.71	4949.83	1.34383	0.185457	7719.15	4949.83	1.55948	0.125593	8175.42	4949.83	1.65166	0.105271	17780.3	7000.12	2.54	0.0144502	-1356.05	7000.12	-0.193718	0.847232	-9087.04	7000.12	-1.29813	0.200578	-3050.55	7000.12	-0.435785	0.664988	-8321.94	7000.12	-1.18883	0.24048	-8003.03	7000.12	-1.14327	0.258717	-19411	10103.8	-1.92115	0.0607892	-20812.9
YMR116C	293.019	696.248	0.420855	0.67578	-407.071	984.644	-0.413419	0.68118	1256.29	984.644	1.27588	0.208267	-327.757	984.644	-0.332869	0.740714	217.371	984.644	0.220761	0.826235	-2872.27	1392.5	-2.06268	0.0446935	1033.02	1392.5	0.741849	0.46187	-3242.91	1392.5	-2.32885	0.0242178	-316.643	1392.5	-0.227392	0.821105	-1134.49	1392.5	-0.814716	0.419344	-1069.07	1392.5	-0.767734	0.446485	2903.98	2009.9	1.44484	0.155138	2419.47
YMR145C	443.597	143.481	3.09167	0.00334262	-101.634	202.913	-0.500874	0.618798	-310.405	202.913	-1.52974	0.132784	-597.805	202.913	-2.94611	0.0049934	-674.609	202.913	-3.32462	0.00172276	-442.425	286.962	-1.54175	0.12984	230.893	286.962	0.804611	0.425096	472.113	286.962	1.64521	0.106599	115.581	286.962	0.402774	0.688941	449.899	286.962	1.5678	0.123637	744.239	286.962	2.59351	0.0126265	-86.6082	414.195	-0.2091	0.835274	624.663
YMR175W	-18673.6	13544.7	-1.37866	0.174526	-7706.03	19155.1	-0.402296	0.68929	-6149.66	19155.1	-0.321045	0.749599	22778.7	19155.1	1.18917	0.240347	52087.7	19155.1	2.71926	0.00913868	65927.2	27089.4	2.43368	0.0188019	17041.3	27089.4	0.629076	0.532345	-34704	27089.4	-1.28109	0.206448	13622.8	27089.4	0.502881	0.617396	-38692.4	27089.4	-1.42832	0.159812	-50440.5	27089.4	-1.862	0.0688623	-24818.1	39100.2	-0.634731	0.528682	-78397.3
YMR186W	141.448	49.2402	2.8726	0.00609128	-142.205	69.6362	-2.04211	0.0467742	-202.007	69.6362	-2.9009	0.00564457	-163.646	69.6362	-2.35001	0.0230234	102.637	69.6362	1.47391	0.147173	127.098	98.4805	1.29059	0.203159	233.494	98.4805	2.37097	0.0218929	23.9531	98.4805	0.243227	0.808888	-81.8352	98.4805	-0.830979	0.410187	-152.769	98.4805	-1.55127	0.127546	-166.119	98.4805	-1.68682	0.0982654	-104.337	142.144	-0.73402	0.466583	286.638
YMR197C	-79.9673	40.9839	-1.95119	0.0570099	-18.3934	57.96	-0.317347	0.752386	79.949	57.96	1.37938	0.174306	53.7312	57.96	0.927039	0.358642	217.68	57.96	3.7557	0.000475971	24.3555	81.9679	0.297135	0.767673	-0.542086	81.9679	-0.0066134	0.994751	-143.161	81.9679	-1.74655	0.0872478	-130.847	81.9679	-1.59632	0.117121	-221.416	81.9679	-2.70126	0.00957646	-178.596	81.9679	-2.17885	0.0343908	162.504	118.31	1.37354	0.176101	209.044
YMR216C	-12.8161	25.7937	-0.496869	0.621598	24.1072	36.4778	0.660871	0.511921	-25.2654	36.4778	-0.692623	0.491954	5.92529	36.4778	0.162435	0.871659	-50.2986	36.4778	-1.37888	0.174459	97.1092	51.5875	1.88242	0.0659781	59.9532	51.5875	1.16217	0.251036	99.2795	51.5875	1.92449	0.0603591	41.3118	51.5875	0.800812	0.42727	72.2494	51.5875	1.40052	0.167924	38.0184	51.5875	0.736969	0.464804	-250.689	74.4601	-3.36675	0.00152423	-163.425
YMR291W	-2.15125	34.5729	-0.0622236	0.950649	-9.55907	48.8935	-0.195508	0.845838	-20.8583	48.8935	-0.426606	0.671614	27.0835	48.8935	0.553929	0.582253	23.9375	48.8935	0.489584	0.626706	239.639	69.1458	3.4657	0.00114002	26.4774	69.1458	0.382921	0.703505	30.0264	69.1458	0.434248	0.666095	9.67682	69.1458	0.139948	0.889299	-21.6739	69.1458	-0.313453	0.755324	-121.768	69.1458	-1.76104	0.0847369	-394.921	99.8034	-3.95699	0.000255028	-223.219
YMR312W	-17.7482	27.8773	-0.636655	0.527438	-20.0841	39.4245	-0.509433	0.612833	-15.5255	39.4245	-0.393804	0.695507	114.289	39.4245	2.89894	0.00567438	100.49	39.4245	2.54893	0.01413	61.3195	55.7546	1.09981	0.277017	-70.7566	55.7546	-1.26907	0.210664	-174.038	55.7546	-3.1215	0.0030749	-42.2336	55.7546	-0.75749	0.452537	-106.645	55.7546	-1.91275	0.0618837	-231.625	55.7546	-4.15437	0.00013658	188.077	80.4749	2.33709	0.0237461	80.0053
YMR313C	-15.3815	11.94	-1.28823	0.203971	23.6852	16.8857	1.40268	0.167283	-6.82138	16.8857	-0.403974	0.688064	14.9115	16.8857	0.883085	0.381685	-11.6386	16.8857	-0.689259	0.494049	28.3138	23.88	1.18567	0.241713	-15.0972	23.88	-0.632211	0.530313	50.62	23.88	2.11977	0.0393351	5.1959	23.88	0.217584	0.828695	30.6233	23.88	1.28238	0.205997	16.8385	23.88	0.705132	0.484208	-52.334	34.4678	-1.51835	0.135626	-73.7453
YNL004W	-111.975	43.043	-2.60147	0.0123739	34.5758	60.872	0.568008	0.572734	88.3708	60.872	1.45175	0.153215	100.502	60.872	1.65104	0.105399	145.25	60.872	2.38616	0.021105	82.063	86.0861	0.953267	0.345332	18.5716	86.0861	0.215734	0.830129	-201.773	86.0861	-2.34386	0.0233652	-52.8179	86.0861	-0.613547	0.542473	-120.8	86.0861	-1.40325	0.167115	-189.736	86.0861	-2.20403	0.0324559	35.4798	124.255	0.285541	0.776484	2.99916
YNL009W	-8.52826	9.4489	-0.902567	0.371358	6.05306	13.3628	0.45298	0.652648	2.30367	13.3628	0.172395	0.863867	6.75738	13.3628	0.505687	0.61544	-23.1132	13.3628	-1.72967	0.090252	11.5325	18.8978	0.610255	0.544633	-14.7101	18.8978	-0.778401	0.440234	27.3124	18.8978	1.44527	0.155018	19.9735	18.8978	1.05692	0.295948	51.9176	18.8978	2.74729	0.00849338	28.6772	18.8978	1.51749	0.135841	-11.3738	27.2766	-0.416981	0.678591	-76.7993
YNL026W	65.0822	14.5206	4.48205	4.72801e-05	-23.9118	20.5353	-1.16443	0.250128	-99.3107	20.5353	-4.8361	1.46084e-05	-40.7258	20.5353	-1.98321	0.053204	-22.4954	20.5353	-1.09545	0.2789	49.6877	29.0412	1.71094	0.0936866	7.84802	29.0412	0.270237	0.788161	50.4292	29.0412	1.73647	0.0890322	-3.9279	29.0412	-0.135253	0.89299	33.6071	29.0412	1.15722	0.253031	-16.8539	29.0412	-0.580342	0.564456	-81.8869	41.9174	-1.95353	0.0567237	0.308017
YNL091W	-135.396	50.721	-2.66942	0.0103985	-5.27874	71.7304	-0.0735914	0.941648	143.041	71.7304	1.99415	0.0519556	120.464	71.7304	1.67941	0.0997096	181.421	71.7304	2.52921	0.0148459	136.387	101.442	1.34448	0.185247	76.4727	101.442	0.753856	0.454696	-192.711	101.442	-1.89972	0.0636158	-103.306	101.442	-1.01838	0.313712	-193.317	101.442	-1.90569	0.0628174	-178.479	101.442	-1.75941	0.0850155	-229.295	146.419	-1.56602	0.124054	79.0996
YNL130C	154.815	84.6659	1.82854	0.073818	69.3724	119.736	0.57938	0.5651	-209.625	119.736	-1.75073	0.0865175	122.037	119.736	1.01922	0.313317	-38.5232	119.736	-0.321735	0.74908	-393.774	169.332	-2.32546	0.0244141	-317.751	169.332	-1.8765	0.0668034	-187.906	169.332	-1.10969	0.272778	-80.0493	169.332	-0.472737	0.638589	89.3152	169.332	0.527457	0.600357	-264.737	169.332	-1.56342	0.124662	692.681	244.409	2.8341	0.00675212	283.877
YNL148C	18.4233	23.2578	0.792134	0.432263	12.5324	32.8914	0.381023	0.704903	10.2711	32.8914	0.312272	0.756215	25.675	32.8914	0.780599	0.438952	51.1888	32.8914	1.5563	0.126346	-95.3114	46.5155	-2.04902	0.0460656	-38.3118	46.5155	-0.823634	0.414307	-110.566	46.5155	-2.37697	0.0215787	-19.8258	46.5155	-0.426218	0.671894	-122.977	46.5155	-2.64379	0.011107	-121.165	46.5155	-2.60483	0.0122687	192.778	67.1393	2.87131	0.0061124	132.671
YNL160W	1099.57	1155.33	0.951742	0.346097	-1045.03	1633.88	-0.639599	0.525539	-2767.83	1633.88	-1.69402	0.0968787	1525.13	1633.88	0.933439	0.355364	2532.28	1633.88	1.54986	0.127884	661.829	2310.65	0.286425	0.775811	-834.043	2310.65	-0.360956	0.71975	-3222.78	2310.65	-1.39475	0.169649	-686.247	2310.65	-0.296993	0.767781	-1423.24	2310.65	-0.615946	0.540902	-6415.45	2310.65	-2.77647	0.00786643	3122.27	3335.14	0.936174	0.353969	1192.85
YNL168C	-12.0113	57.2915	-0.209652	0.834845	-43.8596	81.0224	-0.541326	0.590839	57.3478	81.0224	0.707802	0.482563	94.3104	81.0224	1.164	0.250297	288.393	81.0224	3.55942	0.000862665	-34.4848	114.583	-0.300959	0.764773	-67.8186	114.583	-0.591874	0.556772	-280.365	114.583	-2.44683	0.0182061	-139.905	114.583	-1.22099	0.228179	-416.822	114.583	-3.63773	0.000681624	-418.708	114.583	-3.65419	0.000648513	227.036	165.386	1.37276	0.176341	304.909
YNL169C	101.905	35.1004	2.90325	0.00560876	38.8147	49.6395	0.781931	0.438177	-116.919	49.6395	-2.35536	0.0227299	-56.212	49.6395	-1.1324	0.263209	-139.867	49.6395	-2.81765	0.00705432	-183.181	70.2009	-2.60939	0.0121272	-76.9973	70.2009	-1.09681	0.278311	105.006	70.2009	1.49579	0.141393	-15.5939	70.2009	-0.222132	0.825174	158.337	70.2009	2.25548	0.0287988	102.591	70.2009	1.46139	0.150563	169.448	101.326	1.6723	0.101111	94.2031
YNL242W	-19.2149	23.8567	-0.805429	0.424628	-4.09003	33.7385	-0.121228	0.904028	-3.26713	33.7385	-0.0968369	0.923268	68.749	33.7385	2.0377	0.0472307	39.7004	33.7385	1.17671	0.245237	134.392	47.7134	2.81666	0.0070729	6.86382	47.7134	0.143855	0.88623	-40.0168	47.7134	-0.83869	0.405888	13.2688	47.7134	0.278095	0.782159	-84.2795	47.7134	-1.76637	0.0838279	-85.9234	47.7134	-1.80082	0.078149	-154.325	68.8683	-2.24087	0.0297986	-92.2535
YNL270C	121.196	47.2232	2.56646	0.0135204	25.7443	66.7836	0.385488	0.701615	-126.02	66.7836	-1.88699	0.0653469	-56.7592	66.7836	-0.849896	0.399691	-145.194	66.7836	-2.1741	0.0347672	-209.261	94.4463	-2.21566	0.0315949	-27.6237	94.4463	-0.292481	0.771206	33.2858	94.4463	0.352431	0.726091	9.97991	94.4463	0.105668	0.916296	139.399	94.4463	1.47596	0.146622	90.0025	94.4463	0.952948	0.345492	188.068	136.322	1.37959	0.174241	121.468
YNL292W	10.0738	7.7879	1.29352	0.202154	3.87965	11.0138	0.352255	0.726222	-11.7752	11.0138	-1.06914	0.290468	-27.5592	11.0138	-2.50225	0.0158778	-30.0136	11.0138	-2.7251	0.00900057	-19.6034	15.5758	-1.25858	0.214398	23.1535	15.5758	1.48651	0.143823	35.5435	15.5758	2.28197	0.027063	24.7905	15.5758	1.5916	0.118178	33.8775	15.5758	2.17501	0.0346946	22.6382	15.5758	1.45342	0.152752	-8.74727	22.4817	-0.389083	0.698972	1.15002
YNL298W	31.1594	19.1611	1.62618	0.110598	-7.13282	27.0979	-0.263224	0.793528	-30.6018	27.0979	-1.12931	0.2645	-34.7132	27.0979	-1.28103	0.206468	-0.39763	27.0979	-0.0146738	0.988354	-48.0949	38.3222	-1.25502	0.215678	2.04867	38.3222	0.0534592	0.957593	-10.3489	38.3222	-0.27005	0.788304	-24.159	38.3222	-0.630417	0.531475	-27.9856	38.3222	-0.73027	0.468849	-9.08623	38.3222	-0.237101	0.813609	76.3964	55.3133	1.38116	0.173762	160.005
YNL320W	59.1072	15.259	3.87359	0.000330811	-11.2111	21.5795	-0.519526	0.605832	-71.7304	21.5795	-3.32401	0.00172583	-38.0705	21.5795	-1.76419	0.0841978	-52.173	21.5795	-2.41771	0.0195494	17.0484	30.518	0.558635	0.579063	-7.44399	30.518	-0.243921	0.808354	29.6256	30.518	0.970757	0.336639	19.5305	30.518	0.639967	0.525302	49.7209	30.518	1.62923	0.10995	34.9533	30.518	1.14533	0.25787	-2.14553	44.049	-0.0487079	0.961358	-27.0443
YNR001C	2729.05	870.309	3.13573	0.00295439	-832.849	1230.8	-0.676671	0.501931	-2590.36	1230.8	-2.10461	0.0407001	-2927.22	1230.8	-2.3783	0.0215095	-2163.3	1230.8	-1.75764	0.0853211	-1759.02	1740.62	-1.01057	0.317395	1987.24	1740.62	1.14169	0.259367	2130.35	1740.62	1.2239	0.227089	1182.95	1740.62	0.679617	0.500081	1254.91	1740.62	0.720955	0.474508	2048.71	1740.62	1.177	0.245123	-2390.75	2512.37	-0.951591	0.346172	1303.47
YNR006W	-52.7907	22.7011	-2.32547	0.0244135	27.5313	32.1042	0.857562	0.395486	59.3801	32.1042	1.84961	0.0706636	65.8093	32.1042	2.04987	0.0459797	68.5656	32.1042	2.13572	0.0379421	-2.44651	45.4022	-0.0538854	0.957255	-15.6992	45.4022	-0.34578	0.731051	-132.101	45.4022	-2.90958	0.00551374	0.807524	45.4022	0.017786	0.985885	-122.562	45.4022	-2.69948	0.00962072	-125.587	45.4022	-2.7661	0.00808421	80.5976	65.5324	1.22989	0.224859	99.8918
YNR014W	-39.1032	47.5833	-0.821785	0.415349	-12.9283	67.2929	-0.19212	0.848476	112.052	67.2929	1.66514	0.102539	8.21203	67.2929	0.122034	0.903392	20.4735	67.2929	0.304244	0.762285	289.733	95.1665	3.04449	0.00381137	78.4908	95.1665	0.824773	0.413667	-130.58	95.1665	-1.37212	0.17654	22.3968	95.1665	0.235343	0.814965	-138.993	95.1665	-1.46053	0.150798	-18.6553	95.1665	-0.196028	0.845433	-350.697	137.361	-2.5531	0.0139828	-304.17
YNR021W	7.66636	15.1818	0.504969	0.61594	34.6057	21.4704	1.61179	0.113703	-2.18625	21.4704	-0.101826	0.919328	-18.8196	21.4704	-0.87654	0.385195	-48.4324	21.4704	-2.25578	0.0287788	-74.7283	30.3637	-2.46111	0.0175785	-41.4779	30.3637	-1.36604	0.178428	60.345	30.3637	1.98741	0.0527217	-26.2661	30.3637	-0.865049	0.391406	79.4602	30.3637	2.61695	0.0118958	48.447	30.3637	1.59556	0.117291	5.71235	43.8262	0.130341	0.896853	24.6093
YNR028W	22.3754	9.655	2.31749	0.0248813	24.234	13.6542	1.77483	0.0824022	-28.0039	13.6542	-2.05093	0.0458721	-25.2757	13.6542	-1.85113	0.0704406	-31.3277	13.6542	-2.29436	0.0262834	-34.2032	19.31	-1.77127	0.0830003	-30.0372	19.31	-1.55552	0.12653	44.6374	19.31	2.31162	0.0252309	-17.4253	19.31	-0.902398	0.371447	45.9608	19.31	2.38016	0.0214134	42.8263	19.31	2.21783	0.0314369	11.5186	27.8716	0.413275	0.681285	-6.75828
YOL002C	75.4585	21.2424	3.55227	0.000881334	7.06304	30.0412	0.235112	0.815144	-67.7943	30.0412	-2.25671	0.0287164	-75.3911	30.0412	-2.50959	0.0155908	-142.987	30.0412	-4.7597	1.88635e-05	20.5599	42.4847	0.483935	0.630679	-23.8267	42.4847	-0.560831	0.577577	93.6827	42.4847	2.20509	0.0323764	61.1561	42.4847	1.43949	0.15664	114.46	42.4847	2.69414	0.00975503	139.089	42.4847	3.27385	0.00199459	-76.9088	61.3214	-1.25419	0.215975	-95.8121
YOL006C	-3.49664	8.03577	-0.435134	0.665457	7.85452	11.3643	0.691158	0.492866	-0.41018	11.3643	-0.0360937	0.971361	-21.3454	11.3643	-1.87828	0.0665535	-13.4918	11.3643	-1.18721	0.241112	16.8628	16.0715	1.04923	0.299436	21.1595	16.0715	1.31658	0.194364	18.0311	16.0715	1.12193	0.267593	9.2422	16.0715	0.575066	0.567989	34.3794	16.0715	2.13915	0.0376484	39.9208	16.0715	2.48395	0.0166152	-65.5611	23.1973	-2.82624	0.00689496	-40.51
YOL047C	-29.9174	13.4176	-2.22971	0.0305821	7.03403	18.9754	0.370693	0.712532	44.3965	18.9754	2.3397	0.0235989	25.1531	18.9754	1.32557	0.19139	30.6245	18.9754	1.61391	0.113242	21.457	26.8352	0.799584	0.427974	-21.0417	26.8352	-0.784107	0.436912	-28.9829	26.8352	-1.08003	0.285639	-17.7272	26.8352	-0.660597	0.512096	-31.4318	26.8352	-1.17129	0.247386	-26.1087	26.8352	-0.972926	0.335571	36.0421	38.7333	0.930521	0.356856	-42.6828
YOL057W	111.249	27.4684	4.05007	0.000190254	-4.05413	38.8462	-0.104364	0.917325	-141.535	38.8462	-3.64347	0.000669906	-101.257	38.8462	-2.60663	0.0122127	-125.945	38.8462	-3.24214	0.00218452	-54.5044	54.9368	-0.99213	0.326214	7.38305	54.9368	0.134392	0.893667	125.61	54.9368	2.28645	0.0267786	52.2862	54.9368	0.951752	0.346092	156.535	54.9368	2.84937	0.00648251	69.0641	54.9368	1.25716	0.214909	-4.64012	79.2944	-0.0585176	0.953584	13.2083
YOL071W	26.0071	41.4318	0.627707	0.533234	-35.3737	58.5935	-0.603714	0.548937	-113.879	58.5935	-1.94354	0.0579519	-11.0161	58.5935	-0.188009	0.851679	117.651	58.5935	2.00792	0.0504189	181.042	82.8637	2.18481	0.0339235	56.5495	82.8637	0.68244	0.49831	7.46862	82.8637	0.0901314	0.928566	-5.61943	82.8637	-0.0678153	0.94622	-62.9553	82.8637	-0.759745	0.451201	-69.9722	82.8637	-0.844425	0.40271	-97.059	119.603	-0.811507	0.421165	-163.723
YOL086W-A	-59.5729	26.0056	-2.29078	0.0265068	22.2216	36.7774	0.604217	0.548605	38.5919	36.7774	1.04934	0.299389	85.5082	36.7774	2.32502	0.0244398	44.9702	36.7774	1.22277	0.227514	106.077	52.0111	2.03951	0.0470426	-38.7526	52.0111	-0.745084	0.459931	-105.755	52.0111	-2.03332	0.0476885	40.9267	52.0111	0.786884	0.4353	-19.9898	52.0111	-0.384337	0.702462	-80.5991	52.0111	-1.54965	0.127933	38.9266	75.0716	0.518526	0.606524	-221.94
YOL103W	31.4805	11.4954	2.73853	0.00869037	-7.60247	16.257	-0.467643	0.642201	-4.92467	16.257	-0.302926	0.763283	-44.5883	16.257	-2.74271	0.00859568	-32.2511	16.257	-1.98383	0.0531329	1.21181	22.9909	0.0527083	0.958188	13.8169	22.9909	0.600974	0.550745	12.0176	22.9909	0.522712	0.60363	15.1308	22.9909	0.658125	0.513669	-3.95476	22.9909	-0.172015	0.864165	22.622	22.9909	0.983956	0.330175	-45.4077	33.1844	-1.36834	0.17771	1.75518
YOR003W	82.5488	20.5837	4.0104	0.000215629	-45.6042	29.1097	-1.56663	0.12391	-101.502	29.1097	-3.48688	0.00107073	-43.8922	29.1097	-1.50782	0.138294	-63.189	29.1097	-2.17072	0.0350371	54.4186	41.1674	1.32189	0.192604	-12.503	41.1674	-0.303711	0.762689	49.4753	41.1674	1.20181	0.235458	70.6035	41.1674	1.71503	0.0929262	60.0799	41.1674	1.45941	0.151105	31.436	41.1674	0.763614	0.448914	29.4663	59.42	0.495898	0.622278	-96.2268
YOR016C	72.7975	25.1974	2.88909	0.00582716	27.1361	35.6345	0.761511	0.450156	-105.077	35.6345	-2.94873	0.00495798	-63.5841	35.6345	-1.78434	0.0808243	-102.671	35.6345	-2.88124	0.00595162	-65.4634	50.3948	-1.29901	0.200277	-32.963	50.3948	-0.654095	0.516238	105.785	50.3948	2.09913	0.0412039	32.0487	50.3948	0.635953	0.527892	120.286	50.3948	2.38687	0.0210688	54.1421	50.3948	1.07436	0.288146	3.98204	72.7386	0.0547445	0.956574	-8.51344
YOR028C	-20.8483	25.7685	-0.809061	0.422557	7.10763	36.4421	0.195039	0.846203	-15.0154	36.4421	-0.412034	0.682188	54.6661	36.4421	1.50008	0.140282	94.945	36.4421	2.60536	0.012252	-32.2469	51.537	-0.625705	0.534535	-63.2229	51.537	-1.22675	0.226027	-58.0897	51.537	-1.12715	0.265402	-88.8156	51.537	-1.72334	0.0914012	-87.1362	51.537	-1.69075	0.0975064	-147.487	51.537	-2.86178	0.00627071	198.217	74.3872	2.66467	0.0105267	203.049
YOR045W	168.94	50.4693	3.34738	0.00161268	7.94988	71.3743	0.111383	0.911787	-161.035	71.3743	-2.2562	0.0287503	-136.43	71.3743	-1.91147	0.0620526	-276.986	71.3743	-3.88076	0.000323526	-7.21737	100.939	-0.0715027	0.943301	-71.5717	100.939	-0.709062	0.481788	145.253	100.939	1.43902	0.156772	95.5984	100.939	0.947096	0.348434	254.827	100.939	2.52458	0.0150188	283.98	100.939	2.8134	0.00713445	-110.278	145.692	-0.756925	0.452873	-218.458
YOR059C	-78.9576	34.2305	-2.30665	0.02553	20.9538	48.4092	0.432849	0.667105	105.911	48.4092	2.18784	0.0336888	87.3612	48.4092	1.80464	0.0775401	148.49	48.4092	3.06739	0.00357659	70.18	68.4609	1.02511	0.310558	-53.0363	68.4609	-0.774695	0.4424	-147.899	68.4609	-2.16034	0.0358776	-61.2753	68.4609	-0.895041	0.375326	-148.624	68.4609	-2.17093	0.0350203	-117.701	68.4609	-1.71925	0.0921494	47.1003	98.8148	0.476652	0.635819	-124.326
YOR122C	317.465	175.11	1.81295	0.0762286	-300.333	247.642	-1.21277	0.231279	-358.738	247.642	-1.44861	0.154085	62.2574	247.642	0.2514	0.802601	157.009	247.642	0.634013	0.529146	188.256	350.219	0.537538	0.593432	-107.424	350.219	-0.306733	0.760402	-657.719	350.219	-1.87802	0.0665902	74.4368	350.219	0.212543	0.832602	-246.272	350.219	-0.703195	0.485403	-681.271	350.219	-1.94527	0.057738	501.661	505.498	0.99241	0.326079	52.1214
YOR142W	463.811	112.952	4.10626	0.000159205	-64.0974	159.739	-0.401264	0.690044	-618.988	159.739	-3.875	0.000329361	-417.942	159.739	-2.61641	0.0119122	-486.888	159.739	-3.04803	0.00377415	-163.156	225.905	-0.722233	0.473729	69.1723	225.905	0.306201	0.760804	507.725	225.905	2.24752	0.0293396	97.3939	225.905	0.431129	0.668346	500.37	225.905	2.21496	0.0316462	383.293	225.905	1.6967	0.0963675	-92.6623	326.065	-0.284183	0.777518	320.743
YOR150W	53.98	16.0455	3.36418	0.00153573	-47.7758	22.6918	-2.10542	0.0406262	-44.4397	22.6918	-1.9584	0.0561329	-48.3405	22.6918	-2.1303	0.0384102	-18.7791	22.6918	-0.827573	0.412095	26.9683	32.0911	0.840368	0.404957	43.601	32.0911	1.35866	0.180738	3.56149	32.0911	0.110981	0.912104	53.9175	32.0911	1.68014	0.0995659	-3.24136	32.0911	-0.101005	0.919976	27.2276	32.0911	0.848448	0.400489	-30.7839	46.3195	-0.6646	0.509554	-65.9747
YOR184W	-245.711	229.535	-1.07047	0.289873	278.759	324.611	0.858746	0.394839	-13.0122	324.611	-0.0400855	0.968195	93.0975	324.611	0.286797	0.775529	-39.0027	324.611	-0.120152	0.904875	1332.9	459.07	2.90348	0.00560531	-16.3076	459.07	-0.0355231	0.971813	491.195	459.07	1.06998	0.290094	-115.421	459.07	-0.251423	0.802583	361.284	459.07	0.786992	0.435237	106.985	459.07	0.233048	0.816736	-2313.06	662.61	-3.49083	0.00105826	-1627.79
YOR251C	104.182	37.3742	2.78753	0.00764013	7.85249	52.8551	0.148567	0.882531	-179.026	52.8551	-3.38711	0.00143631	-46.6646	52.8551	-0.882879	0.381795	-143.61	52.8551	-2.71706	0.00919102	22.7006	74.7483	0.303694	0.762702	-19.6385	74.7483	-0.262728	0.793908	113.82	74.7483	1.52271	0.134532	124.152	74.7483	1.66093	0.103386	169.837	74.7483	2.27211	0.0276976	64.7062	74.7483	0.865654	0.391077	-47.3646	107.89	-0.439009	0.662667	-197.418
YOR329C	-149.081	112.125	-1.3296	0.190068	-58.5561	158.568	-0.36928	0.713578	192.284	158.568	1.21262	0.231334	203.292	158.568	1.28204	0.206115	375.282	158.568	2.36669	0.0221198	531.877	224.25	2.37181	0.0218488	66.4686	224.25	0.296404	0.768227	-544.745	224.25	-2.42919	0.0190096	-56.8606	224.25	-0.25356	0.800942	-594.674	224.25	-2.65184	0.0108798	-488.042	224.25	-2.17633	0.0345896	-313.462	323.676	-0.968443	0.337781	-178.868
YOR330C	4.5626	8.03232	0.568031	0.572718	-6.77989	11.3594	-0.596852	0.55347	7.07774	11.3594	0.623072	0.536249	-0.278101	11.3594	-0.024482	0.980572	-27.1485	11.3594	-2.38996	0.0209122	2.99041	16.0646	0.186149	0.853129	-6.16364	16.0646	-0.383677	0.702948	25.7051	16.0646	1.60011	0.116276	22.3485	16.0646	1.39116	0.170727	8.41025	16.0646	0.523525	0.603069	19.9342	16.0646	1.24088	0.22081	-40.0867	23.1873	-1.72882	0.0904059	2.56965
YOR371C	-34.5457	25.88	-1.33484	0.188358	-13.5654	36.5998	-0.370641	0.71257	18.8823	36.5998	0.515913	0.608334	72.2505	36.5998	1.97407	0.0542675	64.879	36.5998	1.77266	0.0827663	85.9887	51.7599	1.6613	0.103311	39.3519	51.7599	0.760278	0.450886	-68.8582	51.7599	-1.33034	0.189827	-56.3141	51.7599	-1.08799	0.282149	-67.0046	51.7599	-1.29453	0.201808	-109.047	51.7599	-2.10678	0.0405018	-173.056	74.7091	-2.3164	0.0249461	10.9125
YPL014W	5.52788	28.2557	0.195637	0.845737	-38.0441	39.9597	-0.952062	0.345936	9.38423	39.9597	0.234843	0.815351	11.7509	39.9597	0.294069	0.77	36.0329	39.9597	0.901731	0.371798	-36.8427	56.5115	-0.65195	0.517609	-49.3115	56.5115	-0.872592	0.387322	-54.2271	56.5115	-0.959576	0.342179	-29.5623	56.5115	-0.52312	0.603348	-56.7841	56.5115	-1.00482	0.320127	-83.4079	56.5115	-1.47595	0.146627	88.6532	81.5673	1.08687	0.282636	204.456
YPL079W	50.711	98.1285	0.516781	0.607732	-248.793	138.775	-1.79278	0.0794444	241.13	138.775	1.73756	0.0888371	-86.3833	138.775	-0.622472	0.53664	275.211	138.775	1.98315	0.0532113	-33.5053	196.257	-0.170721	0.865176	333.299	196.257	1.69828	0.0960669	-471.684	196.257	-2.4034	0.0202417	-72.3432	196.257	-0.368615	0.71407	-720.513	196.257	-3.67127	0.000615784	-281.832	196.257	-1.43604	0.157615	55.5211	283.273	0.195999	0.845456	426.315
YPL092W	12.9497	268.501	0.0482296	0.961738	99.0141	379.718	0.260757	0.795419	-56.4745	379.718	-0.148727	0.882405	242.959	379.718	0.639841	0.525383	-123.554	379.718	-0.325384	0.746335	1539.29	537.003	2.86645	0.00619271	-43.4575	537.003	-0.080926	0.935844	-492.452	537.003	-0.917037	0.363805	-20.4862	537.003	-0.0381492	0.96973	-313.349	537.003	-0.583515	0.562337	-225.125	537.003	-0.419225	0.676962	-1708.39	775.097	-2.2041	0.0324504	-1705.68
YPL105C	-56.9654	22.5341	-2.52797	0.0148921	31.8728	31.868	1.00015	0.322359	77.6396	31.868	2.43629	0.0186824	44.0823	31.868	1.38328	0.173115	19.4565	31.868	0.610533	0.54445	-9.24141	45.0681	-0.205054	0.838415	9.95755	45.0681	0.220944	0.826093	-12.8758	45.0681	-0.285696	0.776366	-43.7648	45.0681	-0.971081	0.336479	-40.6475	45.0681	-0.901913	0.371702	15.7306	45.0681	0.34904	0.728618	-131.298	65.0502	-2.0184	0.0492761	28.2591
YPL131W	-459.534	744.243	-0.617451	0.539917	-121.724	1052.52	-0.115651	0.908422	1889.78	1052.52	1.79548	0.0790081	66.0977	1052.52	0.0627995	0.950192	1496.01	1052.52	1.42136	0.161813	-2274.36	1488.49	-1.52797	0.133222	1208.28	1488.49	0.811752	0.421026	-3343.65	1488.49	-2.24634	0.0294206	-824.859	1488.49	-0.55416	0.582097	-3646.32	1488.49	-2.44968	0.0180792	-2873.75	1488.49	-1.93065	0.0595714	1928.91	2148.44	0.897818	0.373859	4467.05
YPL140C	-21.2164	10.854	-1.95471	0.0565804	5.76152	15.3499	0.375346	0.709092	12.0289	15.3499	0.783648	0.437178	-2.71974	15.3499	-0.177183	0.860126	2.74018	15.3499	0.178515	0.859086	56.4196	21.708	2.59902	0.0124512	1.43664	21.708	0.0661801	0.947515	34.5054	21.708	1.58952	0.118648	0.389	21.708	0.0179196	0.985779	22.7835	21.708	1.04954	0.299296	25.6681	21.708	1.18242	0.242986	-57.8162	31.3329	-1.84523	0.0713101	-73.804
YPL177C	-138.884	158.625	-0.875551	0.385727	-11.7104	224.33	-0.0522019	0.958589	225.783	224.33	1.00648	0.319339	17.5165	224.33	0.0780837	0.938093	258.842	224.33	1.15384	0.254398	647.223	317.25	2.0401	0.0469818	204.139	317.25	0.643463	0.523051	-376.087	317.25	-1.18546	0.241796	154.072	317.25	0.485647	0.629474	-635.549	317.25	-2.0033	0.0509296	-474.89	317.25	-1.49689	0.141107	-688.024	457.912	-1.50253	0.139651	-411.575
YPL190C	-94.1042	79.9847	-1.17653	0.245309	-11.3289	113.115	-0.100154	0.920648	138.552	113.115	1.22488	0.226726	168.923	113.115	1.49336	0.142025	280.137	113.115	2.47656	0.0169213	165.99	159.969	1.03764	0.304749	44.9958	159.969	0.281277	0.779732	-488.556	159.969	-3.05406	0.00371157	-80.1165	159.969	-0.500824	0.618832	-470.277	159.969	-2.93979	0.00508004	-488.076	159.969	-3.05106	0.00374254	-18.5546	230.896	-0.0803592	0.936293	141.689
YPL202C	-7.08772	14.0329	-0.50508	0.615863	8.43921	19.8455	0.425247	0.672598	-19.1846	19.8455	-0.966698	0.338643	-8.81107	19.8455	-0.443984	0.659092	-27.4069	19.8455	-1.38102	0.173805	82.6973	28.0657	2.94656	0.00498739	31.4042	28.0657	1.11895	0.268847	64.761	28.0657	2.30748	0.02548	22.7014	28.0657	0.808866	0.422668	45.6259	28.0657	1.62568	0.110705	55.4505	28.0657	1.97574	0.0540718	-143.934	40.5094	-3.5531	0.000879126	-122.226
YPL206C	17.297	113.945	0.151802	0.879993	53.2449	161.142	0.330422	0.742549	119.815	161.142	0.743534	0.460859	253.463	161.142	1.57292	0.122446	265.793	161.142	1.64943	0.105728	-278.52	227.889	-1.22217	0.227736	-285.297	227.889	-1.25191	0.216797	-826.347	227.889	-3.62609	0.000706023	-128.193	227.889	-0.562524	0.576433	-426.251	227.889	-1.87043	0.0676588	-665.393	227.889	-2.91981	0.00536316	833.273	328.93	2.53329	0.0146953	237.442
YPL210C	3.49202	10.9571	0.318701	0.751365	25.8388	15.4956	1.66749	0.102067	-21.281	15.4956	-1.37335	0.176158	-24.491	15.4956	-1.58051	0.120697	-39.3901	15.4956	-2.54201	0.0143776	-16.2841	21.9141	-0.743089	0.461126	1.99517	21.9141	0.0910449	0.927844	82.5463	21.9141	3.76681	0.000460021	-11.0074	21.9141	-0.502296	0.617805	79.6369	21.9141	3.63405	0.000689258	62.7549	21.9141	2.86368	0.00623892	-52.0368	31.6303	-1.64516	0.10661	-33.1083
YPL220W	37.547	13.4235	2.79711	0.00744918	4.58931	18.9837	0.24175	0.810026	-20.0596	18.9837	-1.05667	0.296062	-34.8499	18.9837	-1.83578	0.0727205	-54.2127	18.9837	-2.85575	0.00637278	-40.697	26.847	-1.51589	0.136245	-2.27556	26.847	-0.0847605	0.932812	31.2919	26.847	1.16557	0.249671	7.73186	26.847	0.287997	0.774615	46.1053	26.847	1.71733	0.0925016	41.3265	26.847	1.53934	0.130428	-9.71802	38.7503	-0.250786	0.803073	-17.7894
YPL234C	-8.90311	133.512	-0.0666841	0.947116	-1.01439	188.814	-0.00537245	0.995736	140.013	188.814	0.741536	0.462058	558.875	188.814	2.95992	0.00480903	143.142	188.814	0.758112	0.452169	17.6939	267.023	0.0662635	0.947449	-379.468	267.023	-1.4211	0.161888	-1128.05	267.023	-4.22454	0.000109087	-95.164	267.023	-0.356388	0.723145	-353.614	267.023	-1.32428	0.191814	-767.913	267.023	-2.87583	0.00603879	684.833	385.415	1.77687	0.0820617	-218.807
YPL235W	-15.3516	19.0789	-0.804637	0.425081	6.84459	26.9816	0.253676	0.800852	22.7045	26.9816	0.841482	0.404339	-8.10683	26.9816	-0.300458	0.765153	87.1953	26.9816	3.23166	0.00225097	-11.6946	38.1577	-0.30648	0.760593	30.7977	38.1577	0.807116	0.423665	-66.6176	38.1577	-1.74585	0.0873718	-62.856	38.1577	-1.64727	0.106174	-101.282	38.1577	-2.65429	0.0108116	-98.0319	38.1577	-2.56912	0.0134299	27.945	55.0759	0.507391	0.614253	130.946
YPL246C	57.8579	37.4423	1.54525	0.128992	19.0835	52.9514	0.360397	0.720165	-4.52386	52.9514	-0.0854342	0.932279	5.36302	52.9514	0.101282	0.919758	-42.5349	52.9514	-0.803281	0.425856	-211.141	74.8846	-2.81955	0.00701873	-115.306	74.8846	-1.53978	0.130319	-92.6551	74.8846	-1.2373	0.22212	-51.972	74.8846	-0.694028	0.491081	-7.49298	74.8846	-0.10006	0.920722	-99.8096	74.8846	-1.33284	0.189008	356.114	108.087	3.29471	0.00187834	228.862
YPL271W	681.075	240.996	2.82608	0.00689796	222.456	340.82	0.652707	0.517125	-1005.81	340.82	-2.95113	0.00492563	-501.754	340.82	-1.4722	0.147633	-1234.85	340.82	-3.62317	0.000712267	-251.417	481.993	-0.52162	0.604385	-411.601	481.993	-0.853958	0.39746	1300.97	481.993	2.69915	0.00962894	292.173	481.993	0.606178	0.547313	1653.54	481.993	3.43063	0.0012642	1039.4	481.993	2.15646	0.0361965	-506.784	695.696	-0.728456	0.469949	-639.374
YPR013C	-57.8261	21.7649	-2.65685	0.0107405	-5.22469	30.7802	-0.169742	0.865942	104.054	30.7802	3.38055	0.00146408	70.8699	30.7802	2.30245	0.0257851	98.8973	30.7802	3.21301	0.0023739	-38.2531	43.5298	-0.878781	0.383991	-39.3031	43.5298	-0.902902	0.371182	-149.869	43.5298	-3.44291	0.00121933	-48.7254	43.5298	-1.11936	0.268675	-141.373	43.5298	-3.24773	0.00214984	-155.259	43.5298	-3.56674	0.000843978	168.351	62.8299	2.67947	0.0101323	138.275
YPR052C	77.7169	24.7092	3.14526	0.00287617	-29.3734	34.9441	-0.840582	0.404838	-55.3687	34.9441	-1.58449	0.119788	-34.0835	34.9441	-0.975373	0.334369	-83.7575	34.9441	-2.3969	0.0205634	-45.3372	49.4184	-0.917416	0.363609	-55.6762	49.4184	-1.12663	0.265619	41.769	49.4184	0.845211	0.402275	14.0969	49.4184	0.285257	0.776701	70.3693	49.4184	1.42395	0.161066	45.784	49.4184	0.926457	0.358942	27.884	71.3293	0.39092	0.697623	0.489424
YPR063C	95.1323	82.3655	1.155	0.253928	-77.6783	116.482	-0.666867	0.508118	-28.4249	116.482	-0.244027	0.808272	53.1424	116.482	0.456227	0.650328	134.643	116.482	1.15591	0.253561	-179.652	164.731	-1.09058	0.281019	-87.4305	164.731	-0.530747	0.598093	-411.018	164.731	-2.49509	0.0161627	56.2617	164.731	0.341537	0.734222	-267.443	164.731	-1.62352	0.111168	-401.445	164.731	-2.43698	0.0186511	440.698	237.769	1.85348	0.0700971	305.295
YPR081C	-11.1297	9.39476	-1.18467	0.242105	14.0607	13.2862	1.05829	0.295331	4.30443	13.2862	0.323977	0.747392	-8.07084	13.2862	-0.60746	0.546469	-25.4382	13.2862	-1.91463	0.0616373	-22.8826	18.7895	-1.21784	0.229365	19.7182	18.7895	1.04943	0.299349	27.0429	18.7895	1.43925	0.156706	46.0736	18.7895	2.45209	0.0179727	52.6907	18.7895	2.80426	0.00730942	34.7099	18.7895	1.8473	0.0710032	-28.4827	27.1203	-1.05024	0.29898	-43.3685
YPR095C	-46.1652	25.7911	-1.78997	0.0799026	-5.4215	36.4741	-0.14864	0.882474	46.7941	36.4741	1.28294	0.205804	82.0155	36.4741	2.24859	0.0292662	115.898	36.4741	3.17754	0.00262555	81.372	51.5822	1.57752	0.121383	-13.0682	51.5822	-0.253347	0.801105	-114.051	51.5822	-2.21105	0.0319335	-39.0537	51.5822	-0.757116	0.452759	-134.07	51.5822	-2.59915	0.0124471	-122.88	51.5822	-2.38222	0.0213068	17.5639	74.4525	0.235907	0.81453	-63.6192
YPR147C	0.46597	14.4118	0.0323326	0.974344	6.44134	20.3813	0.316041	0.75337	-42.7756	20.3813	-2.09876	0.0412375	40.0254	20.3813	1.96382	0.0554808	29.4831	20.3813	1.44657	0.154654	28.9424	28.8236	1.00412	0.320462	-26.4143	28.8236	-0.916415	0.364128	-15.891	28.8236	-0.551321	0.584026	-22.4849	28.8236	-0.780087	0.439251	-1.86135	28.8236	-0.0645774	0.948784	-53.3122	28.8236	-1.8496	0.0706641	21.6576	41.6032	0.520576	0.605106	13.4272
YPR182W	-78.3156	117.495	-0.666542	0.508324	-136.376	166.164	-0.820734	0.415941	387.15	166.164	2.32993	0.0241554	272.646	166.164	1.64083	0.10751	539.283	166.164	3.24549	0.00216367	-237.297	234.991	-1.00982	0.317754	-103.709	234.991	-0.441332	0.660996	-922.659	234.991	-3.92636	0.000280667	-214.308	234.991	-0.911983	0.366432	-1024.73	234.991	-4.36072	7.02537e-05	-715.546	234.991	-3.045	0.00380598	861.839	339.18	2.54095	0.014416	734.597
YPR193C	79.4071	42.9917	1.84703	0.0710433	-22.0833	60.7995	-0.363215	0.718073	-58.2982	60.7995	-0.95886	0.342536	-68.4134	60.7995	-1.12523	0.266205	1.30179	60.7995	0.0214111	0.983008	-134.73	85.9835	-1.56693	0.12384	-33.0918	85.9835	-0.384862	0.702076	25.3937	85.9835	0.295332	0.769041	-118.704	85.9835	-1.38054	0.17395	-36.2676	85.9835	-0.421798	0.675096	91.5449	85.9835	1.06468	0.29246	176.448	124.106	1.42174	0.161703	289.721
[truncated: 15 more columns]
