# Supplementary material for: Single Nucleotide Variants in Transcription Factors Associate More Tightly with Phenotype than with Gene Expression
Source: PLoS Genet. 2014 May 1;10(5):e1004325. doi: 10.1371/journal.pgen.1004325 (PMC4006743; doi:10.1371/journal.pgen.1004325)
Supplement: Table S4 — R-squared values for the expression models for genes significantly affected by the sporulation QTN. (XLSX) [file pgen.1004325.s006.xlsx]

## Sheet: strTorfs
Table S4: R-squared values for the gene expression models significantly affected by the sporulation QTN. 289 gene expression models were obtained after at 10% FDR.
ORF	R2
YAL030W	0.604767
YAL035W	0.468762
YBL032W	0.468642
YBL051C	0.461676
YBL052C	0.520654
YBL069W	0.458527
YBL093C	0.466635
YBR026C	0.674403
YBR041W	0.515572
YBR048W	0.464571
YBR065C	0.46189
YBR072W	0.475192
YBR105C	0.457358
YBR114W	0.532161
YBR159W	0.480223
YBR165W	0.535742
YBR169C	0.468349
YBR173C	0.519804
YBR195C	0.465844
YBR207W	0.458738
YBR218C	0.559148
YBR230C	0.548879
YBR236C	0.484486
YBR284W	0.476575
YBR290W	0.463663
YCL017C	0.503022
YCL043C	0.567267
YCL057W	0.6879
YCL059C	0.465547
YCR026C	0.465955
YCR031C	0.480317
YCR036W	0.487277
YDL012C	0.518537
YDL021W	0.459393
YDL025C	0.453729
YDL035C	0.552369
YDL042C	0.584337
YDL045C	0.481521
YDL061C	0.509163
YDL075W	0.555837
YDL077C	0.475523
YDL103C	0.498068
YDL133C-A	0.49172
YDL143W	0.462926
YDL181W	0.583295
YDL188C	0.470469
YDL224C	0.503968
YDL230W	0.457961
YDR019C	0.484309
YDR062W	0.548223
YDR075W	0.458012
YDR089W	0.483295
YDR110W	0.493464
YDR151C	0.513044
YDR186C	0.534251
YDR233C	0.472252
YDR259C	0.564482
YDR277C	0.468346
YDR298C	0.513573
YDR364C	0.463409
YDR369C	0.468058
YDR405W	0.481058
YDR421W	0.457996
YDR452W	0.477507
YDR459C	0.493607
YDR473C	0.487049
YDR520C	0.882673
YDR531W	0.504101
YEL001C	0.456556
YEL005C	0.476972
YEL009C	0.472362
YEL015W	0.457631
YEL021W	0.543373
YER010C	0.590362
YER014C-A	0.493821
YER014W	0.460496
YER041W	0.576414
YER045C	0.505815
YER047C	0.455208
YER064C	0.457796
YER079W	0.462248
YER091C	0.55316
YER092W	0.473182
YER093C-A	0.496285
YER103W	0.506859
YER146W	0.523195
YER148W	0.509096
YER169W	0.472262
YER171W	0.525553
YFL013C	0.47449
YFL030W	0.490332
YFR045W	0.493787
YFR051C	0.483532
YGL035C	0.517474
YGL043W	0.46693
YGL066W	0.489579
YGL090W	0.496751
YGL187C	0.475223
YGL191W	0.47563
YGL200C	0.506868
YGL203C	0.465621
YGL213C	0.510295
YGL220W	0.585841
YGL226C-A	0.490158
YGL226W	0.472269
YGL237C	0.471168
YGL244W	0.473243
YGR009C	0.506418
YGR024C	0.543559
YGR037C	0.491779
YGR044C	0.778354
YGR048W	0.482487
YGR097W	0.49331
YGR100W	0.505512
YGR113W	0.472037
YGR134W	0.527129
YGR146C	0.585117
YGR154C	0.466178
YGR157W	0.537438
YGR191W	0.464117
YGR194C	0.464339
YGR199W	0.476104
YGR201C	0.506307
YGR258C	0.505917
YGR267C	0.46984
YHL024W	0.815146
YHL030W	0.544201
YHR037W	0.525677
YHR041C	0.482889
YHR042W	0.538903
YHR051W	0.488557
YHR123W	0.516831
YHR133C	0.530469
YIL007C	0.473425
YIL039W	0.481593
YIL041W	0.466825
YIL047C	0.490782
YIL067C	0.512502
YIL074C	0.49925
YIL130W	0.464451
YIR016W	0.606683
YIR019C	0.533899
YIR037W	0.49716
YIR039C	0.468327
YJL070C	0.465685
YJL082W	0.482661
YJL137C	0.489183
YJL154C	0.507998
YJL196C	0.551025
YJR002W	0.464801
YJR052W	0.497368
YJR060W	0.45759
YJR062C	0.499185
YJR094C	0.60357
YJR120W	0.555423
YJR121W	0.478601
YJR126C	0.455549
YJR135W-A	0.472344
YJR145C	0.499528
YKL013C	0.539506
YKL033W	0.524654
YKL045W	0.530638
YKL051W	0.455776
YKL067W	0.511619
YKL084W	0.474756
YKL104C	0.483033
YKL114C	0.484088
YKL127W	0.473079
YKL160W	0.461717
YKL163W	0.64064
YKL184W	0.496592
YKL218C	0.462527
YKR003W	0.459941
YKR009C	0.473143
YKR042W	0.641699
YKR046C	0.546447
YKR072C	0.505654
YKR075C	0.478049
YKR080W	0.460374
YKR102W	0.481558
YLL003W	0.471279
YLL012W	0.544335
YLL032C	0.508044
YLR005W	0.510105
YLR015W	0.505889
YLR141W	0.464747
YLR153C	0.464934
YLR180W	0.487167
YLR192C	0.47801
YLR209C	0.51923
YLR224W	0.565838
YLR225C	0.46853
YLR251W	0.545976
YLR274W	0.488557
YLR395C	0.47561
YLR404W	0.582708
YLR413W	0.518637
YLR433C	0.572391
YLR443W	0.50769
YML020W	0.485919
YML022W	0.606849
YML028W	0.457999
YML034W	0.54909
YML049C	0.592223
YML053C	0.502791
YML073C	0.465148
YML076C	0.455845
YML079W	0.457051
YML092C	0.50084
YML112W	0.459077
YML116W	0.501436
YML126C	0.47835
YMR011W	0.565102
YMR015C	0.471327
YMR035W	0.477902
YMR056C	0.599283
YMR096W	0.473296
YMR116C	0.457002
YMR145C	0.504506
YMR175W	0.469987
YMR186W	0.605572
YMR197C	0.455959
YMR216C	0.456877
YMR291W	0.558265
YMR312W	0.516199
YMR313C	0.459036
YNL004W	0.50724
YNL009W	0.492339
YNL026W	0.624444
YNL091W	0.474273
YNL130C	0.526675
YNL148C	0.497451
YNL160W	0.494521
YNL168C	0.46992
YNL169C	0.534373
YNL242W	0.529973
YNL270C	0.557933
YNL292W	0.490746
YNL298W	0.455881
YNL320W	0.518535
YNR001C	0.476293
YNR006W	0.500958
YNR014W	0.581258
YNR021W	0.503694
YNR028W	0.514741
YOL002C	0.527682
YOL006C	0.467517
YOL047C	0.47666
YOL057W	0.5615
YOL071W	0.487221
YOL086W-A	0.50696
YOL103W	0.473635
YOR003W	0.497339
YOR016C	0.499397
YOR028C	0.464687
YOR045W	0.501969
YOR059C	0.461631
YOR122C	0.470402
YOR142W	0.556537
YOR150W	0.51178
YOR184W	0.493476
YOR251C	0.486024
YOR329C	0.478543
YOR330C	0.486617
YOR371C	0.457288
YPL014W	0.517844
YPL079W	0.461549
YPL092W	0.518294
YPL105C	0.495171
YPL131W	0.457298
YPL140C	0.551015
YPL177C	0.508741
YPL190C	0.45522
YPL202C	0.494678
YPL206C	0.484352
YPL210C	0.51464
YPL220W	0.455411
YPL234C	0.545135
YPL235W	0.478273
YPL246C	0.461939
YPL271W	0.475509
YPR013C	0.531458
YPR052C	0.461537
YPR063C	0.4907
YPR081C	0.495913
YPR095C	0.480899
YPR147C	0.462324
YPR182W	0.473488
YPR193C	0.45401
